# Supplementary material for: Dataset of working conditions and thermo-economic performances for hybrid organic Rankine plants fed by solar and low-grade energy sources
Source: Data Brief. 2016 Mar 9;7:648–53. doi: 10.1016/j.dib.2016.03.002 (PMC4802431; doi:10.1016/j.dib.2016.03.002)
Supplement: Supplementary file 1 — Supplementary material [file mmc1.zip]

Archive with 1 entries (1 files):
- Supplementary Table.xlsx
