# Supplementary material for: Dataset of working conditions and thermo-economic performances for hybrid organic Rankine plants fed by solar and low-grade energy sources
Source: Data Brief. 2016 Mar 9;7:648–53. doi: 10.1016/j.dib.2016.03.002 (PMC4802431; doi:10.1016/j.dib.2016.03.002)
Supplement: Supplementary file 1 — Supplementary material [file mmc1.zip › Supplementary Table.xlsx]

## Sheet: Feasible Solutions
Design Variables					Indicators			Temperatures				Powers			Heat exchangers
Working Fluid	∆Tdes	pcond	pev	T9	ηI	ηII	LEC	T3	T7	T8	T10	Wnet	QPH	QEVG	Acoll	AC	APH	AEVG
	[°C]	[bar]	[bar]	[°C]			[$/kWh]	[°C]	[°C]	[°C]	[°C]	[kW]	[kW]	[kW]	[m^2]	[m^2]	[m^2]	[m^2]
Butane	4	4	25	135	0.075516	0.0857902	0.137711	86	50.1883	128.37	40.757	82.7455	166.78	496.033	998.876	25.2975	20.6106	38.3136
Butane	4	10	25	145	0.0391342	0.0397069	0.271653	86	85.0242	123.055	87.2118	41.0655	20.9224	543.702	1105.84	14.1714	3.05355	32.5711
Butane	8	4	10	145	0.0434147	0.0476275	0.212758	79.4597	50.4422	87.4597	39.8791	61.5392	165.753	710.266	1345.94	23.0455	10.8442	18.2754
Butane	8	4	25	135	0.0736258	0.082495	0.133233	82	53.6591	134.922	35.6575	81.0479	152.286	499.441	1019.92	19.0719	10.3857	25.8399
Butane	8	4	25	140	0.0734162	0.0818178	0.131875	82	53.6591	131.45	36.2591	84.6151	152.286	524.931	1075.54	19.4119	10.3857	23.3748
Butane	8	4	25	145	0.0730158	0.0809886	0.1314	82	53.6591	128.534	36.8187	87.7809	152.286	548.489	1128.96	19.664	10.3857	22.2938
Butane	12	4	25	145	0.0713055	0.0781009	0.131447	78	57.2037	134.578	31.6934	86.4394	137.486	553.923	1155.65	16.375	6.48058	17.5118
CF3I	3	13	30	145	0.0448216	0.0447268	0.240631	87	71.0784	101.673	69.7202	44.4782	79.3783	504.286	981.677	17.6905	13.8559	28.7755
CF3I	3	19	20	110	0.0033248	0.0032863	3.17692	85.3636	85.9468	88.3636	90.4403	4.09794	16.9772	730.994	1307.06	22.9049	2.42572	39.8859
CF3I	4	13	25	135	0.0373705	0.0373313	0.284361	86	71.4806	97.0426	68.5019	34.9266	77.6735	486.621	921.429	15.7213	10.4152	23.1311
CF3I	4	13	25	145	0.0370253	0.036989	0.281964	86	71.4806	96.3294	70.9807	37.1022	77.6735	515.902	993.982	16.1285	10.4152	22.3003
CF3I	5	13	25	110	0.0368578	0.0367566	0.301162	85	72.3145	100.926	60.2628	28.3157	74.2025	408.945	746.278	12.3166	8.18747	26.5111
CF3I	5	13	25	125	0.0372498	0.0371599	0.285838	85	72.3145	99.0868	64.5074	32.5897	74.2025	461.243	860.962	14.067	8.18747	21.7884
CF3I	5	19	20	105	0.00333633	0.00333176	3.40559	85	87.9692	90.2259	84.8861	2.30428	8.52584	412.236	733.481	10.4447	0.99078	21.5461
CF3I	5	19	20	125	0.00333671	0.00333282	3.23478	85	87.9692	90.0239	93.7183	2.70753	8.52584	469.843	863.345	11.9992	0.99078	17.6117
CF3I	6	13	45	150	0.0518823	0.0514165	0.202904	84	75.3554	116.619	58.2336	49.0913	61.4771	469.174	951.321	11.6696	5.92293	25.9493
CF3I	8	7	20	150	0.057558	0.0585131	0.164268	82	52.3742	91.6223	32.8583	66.5806	157.669	557.271	1074.29	21.7616	9.94955	14.1719
CF3I	8	10	20	140	0.0400287	0.0401513	0.24363	82	64.4133	91.9316	50.9073	41.6714	107.325	530.331	1003.99	15.2566	7.29665	14.4206
CF3I	8	13	15	150	0.00869628	0.00831875	1.02539	71.0923	72.6899	79.0923	71.691	28.2868	72.6378	1815.59	3419.48	38.6769	2.97245	35.8353
CF3I	10	13	20	150	0.0249809	0.0248845	0.390327	80	76.124	93.0219	65.667	27.0901	58.2921	570.827	1103.38	12.0087	3.38182	13.1904
CF3I	11	7	25	140	0.0659701	0.0665092	0.143203	79	54.5088	102.139	28.1827	73.54	148.758	538.278	1038.7	19.1647	7.32258	14.652
CF3I	11	7	25	145	0.065639	0.0661581	0.143217	79	54.5088	101.618	28.3645	75.5914	148.758	554.006	1078.35	19.3114	7.32258	14.5258
CF3I	11	7	35	145	0.073335	0.0735886	0.129761	79	54.8681	116.186	27.5186	81.4817	147.22	517.036	1036.42	19.0025	7.35245	16.0932
CF3I	11	7	35	150	0.0738513	0.0740966	0.128238	79	54.8681	113.867	27.743	85.4015	147.22	538.306	1085.14	19.331	7.35245	16.3456
CF3I	11	10	25	140	0.0490593	0.0488964	0.197191	79	67.1379	102.139	45.332	52.1186	95.9031	538.538	1039.2	13.5443	4.94894	14.6578
CF3I	11	10	25	150	0.0486222	0.0484712	0.196841	79	67.1379	100.819	46.553	55.2283	95.9031	569.759	1118.24	13.8554	4.94894	14.5498
CF3I	12	7	20	130	0.0579529	0.0584959	0.162708	78	55.1583	95.1808	27.0834	61.373	146.006	524.923	981.73	18.2064	6.61984	12.8776
CF3I	12	7	25	140	0.0655749	0.065988	0.143405	78	55.2737	103.013	27.0071	73.5491	145.596	542.949	1049.47	18.4941	6.65372	14.0696
CF3I	12	7	25	150	0.0651181	0.0655027	0.143146	78	55.2737	101.527	27.3182	77.8682	145.596	574.56	1129.25	18.7762	6.65372	14.0192
CF3I	12	7	35	145	0.0727759	0.0729147	0.130057	78	55.6876	117.474	26.4272	81.1363	143.797	519.505	1044.17	18.2501	6.64973	15.147
CF3I	12	7	35	150	0.0732783	0.0734125	0.128603	78	55.6876	115.072	26.6231	85.0769	143.797	541.21	1093.78	18.5933	6.64973	15.4975
CF3I	12	10	25	130	0.0488677	0.0486363	0.199583	78	67.9873	104.63	42.8171	48.5908	92.3601	509.765	969.864	12.6646	4.40019	14.3578
CF3I	12	10	35	145	0.0577247	0.0572875	0.168045	78	68.8529	117.474	41.856	61.2311	88.7754	519.98	1045.13	12.6059	4.25401	15.1591
CF3I	12	10	35	150	0.0582374	0.0578146	0.16569	78	68.8529	115.072	42.5943	64.464	88.7754	541.705	1094.78	12.9739	4.25401	15.5097
CF3I	13	7	35	140	0.071368	0.0713866	0.132684	77	56.5162	121.395	25.1618	76.1617	140.312	496.967	996.622	16.9993	6.03768	14.118
CF3I	13	10	15	110	0.025096	0.0242525	0.374051	71.0923	66.3776	84.0923	42.5005	33.3913	99.1109	745.502	1324.12	17.6522	3.55466	16.9914
CF3I	13	16	25	145	0.0245005	0.024473	0.405259	77	88.7154	103.068	70.9671	25.1596	5.40931	562.694	1098.38	9.34075	0.244975	13.4786
CF3I	14	7	20	110	0.0578649	0.0582309	0.165531	76	56.6605	98.3227	24.3051	54.1932	139.719	471.543	856.804	16.2479	5.54485	13.3602
CF3I	14	7	25	145	0.0646811	0.0648638	0.143683	76	56.8436	103.987	24.7936	75.8312	138.982	568.227	1111.19	17.4726	5.54317	13.0124
CF3I	14	10	15	110	0.0250537	0.0242944	0.375539	71.0923	67.3776	85.0923	41.2586	31.8109	94.9237	710.104	1263.21	16.3038	3.30586	15.6507
CF3I	14	10	20	110	0.039687	0.0394688	0.248798	76	69.2899	98.3227	39.5937	35.0895	86.8824	471.808	857.285	11.2522	3.57418	13.3672
CF3I	14	10	30	140	0.0536413	0.0532336	0.17948	76	70.1748	113.716	40.2016	56.8378	83.1946	531.84	1049.89	11.9642	3.43536	13.531
CF3I	14	10	30	150	0.0539123	0.0535326	0.176669	76	70.1748	110.722	41.3922	61.671	83.1946	569.538	1140.56	12.4511	3.43536	13.6677
Cyclopropane	3	7	10	110	0.023059	0.023093	0.401812	37.4551	26.9538	40.4551	20.9314	159.422	263.903	4280.85	7150.27	494.279	7.56249	118.317
Cyclopropane	3	7	10	130	0.0224159	0.0224458	0.407835	37.4551	26.9538	40.4551	20.9972	170.478	263.903	4601.64	7893.91	496.005	7.56249	113.085
Cyclopropane	3	7	10	145	0.0218457	0.0218729	0.414795	37.4551	26.9538	40.4551	21.0482	178.495	263.903	4850.01	8501.98	497.361	7.56249	111.57
Cyclopropane	3	7	10	150	0.0216406	0.0216669	0.417587	37.4551	26.9538	40.4551	21.0656	181.112	263.903	4934.32	8715.23	498.137	7.56249	111.408
Cyclopropane	3	7	15	95	0.0480904	0.0510043	0.204474	54.7489	27.3341	57.7489	20.8293	128.794	262.32	1550.66	2597.68	211.661	10.6748	63.701
Cyclopropane	3	7	15	130	0.0462029	0.0485161	0.205122	54.7489	27.3341	57.7489	20.9431	148.269	262.32	1801.33	3168.57	213.573	10.6748	53.3819
Cyclopropane	3	7	15	140	0.0454597	0.0476172	0.206769	54.7489	27.3341	57.7489	20.9767	153.511	262.32	1874.79	3348.98	214.082	10.6748	52.36
Cyclopropane	3	7	15	145	0.0450632	0.0471457	0.207776	54.7489	27.3341	57.7489	20.9937	156.096	262.32	1911.92	3442.6	214.237	10.6748	52.0266
Cyclopropane	3	7	15	150	0.0446577	0.0466671	0.208863	54.7489	27.3341	57.7489	21.0109	158.681	262.32	1949.34	3538.65	214.23	10.6748	51.784
Cyclopropane	3	7	20	95	0.0640044	0.071737	0.160757	68.2128	27.7132	71.2128	20.786	111.009	260.743	929.132	1584.57	142.415	15.9666	50.6803
Cyclopropane	3	7	20	110	0.0634274	0.0703861	0.158075	68.2128	27.7132	71.2128	20.8357	119.94	260.743	1006.26	1752.94	143.379	15.9666	43.1107
Cyclopropane	3	7	20	130	0.0619522	0.0679665	0.157779	68.2128	27.7132	71.2128	20.9023	130.888	260.743	1108.68	1991.38	144.058	15.9666	38.7904
Cyclopropane	3	7	20	135	0.0614981	0.0672925	0.1581	68.2128	27.7132	71.2128	20.9192	133.52	260.743	1134.44	2054.18	144.341	15.9666	38.1985
Cyclopropane	3	7	20	145	0.0604974	0.0658701	0.159105	68.2128	27.7132	71.2128	20.9532	138.663	260.743	1186.26	2184.19	144.623	15.9666	37.3563
Cyclopropane	3	7	20	150	0.0599638	0.0651352	0.159755	68.2128	27.7132	71.2128	20.9703	141.197	260.743	1212.34	2251.57	144.658	15.9666	37.0589
Cyclopropane	3	7	30	150	0.0799586	0.0932444	0.131624	87	40.3778	90.8759	20.9079	96.2213	207.785	556.12	1070.54	77.5943	21.7456	24.1438
Cyclopropane	3	7	35	130	0.0874335	0.104268	0.126065	87	39.9572	97.3166	20.8081	93.2867	209.528	491.085	921.953	78.5861	22.4462	30.366
Cyclopropane	3	7	35	145	0.0861777	0.100936	0.124142	87	39.9572	96.1922	20.8632	101.531	209.528	540.726	1041.54	79.0873	22.4462	28.1408
Cyclopropane	3	7	35	150	0.08562	0.0997525	0.124049	87	39.9572	95.6977	20.8813	104.104	209.528	556.932	1082.1	79.1571	22.4462	28.4302
Cyclopropane	3	7	40	135	0.09083	0.107719	0.121441	87	39.6543	102.371	20.7987	100.084	210.836	501.026	958.12	79.5964	23.0675	33.8388
Cyclopropane	3	7	40	145	0.0902731	0.105731	0.119461	87	39.6543	100.892	20.8372	106.674	210.836	537.078	1043.92	79.9838	23.0675	31.4509
Cyclopropane	3	7	40	150	0.0898184	0.104606	0.11908	87	39.6543	100.29	20.856	109.763	210.836	554.597	1087.34	80.1506	23.0675	31.5247
Cyclopropane	3	7	45	130	0.092645	0.110987	0.121617	87	39.4428	109.446	20.7478	96.9384	211.713	467.47	897.452	80.4337	23.6051	35.9257
Cyclopropane	3	7	45	135	0.0930337	0.110557	0.119613	87	39.4428	107.879	20.7699	101.502	211.713	489.283	945.496	80.9417	23.6051	35.3075
Cyclopropane	3	7	45	140	0.0931745	0.109926	0.117957	87	39.4428	106.62	20.791	105.731	211.713	509.91	992.524	81.2353	23.6051	34.2625
Cyclopropane	3	7	45	145	0.0931125	0.109136	0.116849	87	39.4428	105.417	20.8114	109.666	211.713	529.7	1038.78	81.4913	23.6051	34.0291
Cyclopropane	3	7	45	150	0.0928813	0.108213	0.116013	87	39.4428	104.279	20.8312	113.365	211.713	548.876	1084.75	81.7133	23.6051	33.6761
Cyclopropane	3	7	50	135	0.0938981	0.11203	0.119746	87	39.304	113.527	20.7381	100.317	212.302	471.136	920.488	80.8926	24.0682	36.9092
Cyclopropane	3	7	50	140	0.0944873	0.111776	0.117562	87	39.304	111.377	20.7623	105.627	212.302	495.593	973.757	81.6583	24.0682	36.7595
Cyclopropane	3	7	50	145	0.0948893	0.111423	0.11571	87	39.304	109.492	20.7847	110.569	212.302	518.25	1024.67	82.0024	24.0682	36.4088
Cyclopropane	3	7	50	150	0.0949993	0.110816	0.114828	87	39.304	107.833	20.8061	115.086	212.302	539.69	1074.35	82.4485	24.0682	38.4207
Cyclopropane	3	7	55	140	0.0948061	0.112736	0.118899	87	39.2237	115.229	20.7293	102.918	212.622	474.035	938.648	81.3516	24.4767	39.6941
Cyclopropane	3	7	55	145	0.0956441	0.112704	0.116435	87	39.2237	112.584	20.7559	109.087	212.622	501.479	997.774	82.6368	24.4767	39.8878
Cyclopropane	3	7	60	145	0.0954397	0.113144	0.118061	87	39.1916	115.748	20.7219	105.089	212.746	476.963	955.219	81.4183	24.8507	40.9203
Cyclopropane	3	10	15	110	0.0263793	0.0268477	0.345809	54.7489	40.8997	57.7489	37.972	101.75	205.619	2297.44	3926.4	121.958	8.05341	77.437
Cyclopropane	3	10	15	150	0.0246726	0.0250258	0.36022	54.7489	40.8997	57.7489	40.8869	117.648	205.619	2702.67	4906.17	124.609	8.05341	69.8585
Cyclopropane	3	10	20	110	0.0437038	0.0467029	0.217985	68.2128	41.3321	71.2128	37.0507	88.0122	203.832	1117.22	1946.24	65.5051	11.9987	47.2849
Cyclopropane	3	10	20	145	0.041444	0.0437445	0.222166	68.2128	41.3321	71.2128	39.6228	101.916	203.832	1317.07	2425.05	66.9856	11.9987	40.9604
Cyclopropane	3	10	20	150	0.0410384	0.0432503	0.223516	68.2128	41.3321	71.2128	39.9976	103.773	203.832	1346.02	2499.85	67.1786	11.9987	40.6365
Cyclopropane	3	10	35	120	0.0707175	0.0823492	0.153605	87	50.1079	98.1853	35.5973	67.2742	167.121	456.411	843.213	31.7318	20.3526	33.8247
Cyclopropane	3	10	45	140	0.0774361	0.0882535	0.136579	87	49.9791	106.62	36.0531	84.4557	167.669	509.874	992.453	33.3309	21.2206	34.2586
Cyclopropane	3	10	45	145	0.0773657	0.0877084	0.135435	87	49.9791	105.417	36.501	87.7072	167.669	529.662	1038.71	33.5625	21.2206	34.026
Cyclopropane	3	10	45	150	0.0771524	0.0870437	0.134604	87	49.9791	104.279	36.9375	90.7633	167.669	548.836	1084.67	33.7906	21.2206	33.6686
Cyclopropane	3	10	50	135	0.0786348	0.0903849	0.137339	87	50.006	113.527	34.8886	80.4798	167.529	471.07	920.358	32.2348	21.5426	36.9017
Cyclopropane	3	10	50	145	0.0796205	0.0903505	0.132759	87	50.006	109.492	35.9131	89.2017	167.529	518.177	1024.52	33.411	21.5426	36.4015
Cyclopropane	3	10	50	150	0.0797082	0.0899699	0.131877	87	50.006	107.833	36.3843	92.9822	167.529	539.614	1074.2	33.6879	21.5426	38.4095
Cyclopropane	3	10	55	145	0.0808094	0.0919188	0.132587	87	50.0777	112.584	35.2768	88.5005	167.246	501.479	997.774	33.234	21.8356	39.8878
Cyclopropane	3	10	55	150	0.0813788	0.0919977	0.130338	87	50.0777	110.385	35.8035	93.3207	167.246	526.297	1053.23	33.7195	21.8356	40.1745
Cyclopropane	3	10	60	145	0.0807512	0.0922537	0.134099	87	50.1858	115.748	34.5343	85.203	166.777	476.963	955.219	31.8569	22.0974	40.9203
Cyclopropane	3	10	60	150	0.0819216	0.0928626	0.130808	87	50.1858	113.05	35.1666	91.4735	166.777	507.517	1021.31	33.3843	22.0974	41.5917
Cyclopropane	3	13	15	95	0.00979689	0.00967495	0.914362	54.7489	51.6321	57.7489	50.3262	70.5898	160.817	4521.67	7574.74	185.845	6.01174	173.653
Cyclopropane	3	13	15	105	0.00968964	0.0095756	0.917031	54.7489	51.6321	57.7489	51.6623	73.8804	160.817	4728.13	8025.66	187.934	6.01174	160.773
Cyclopropane	3	13	15	110	0.00962574	0.00951553	0.919907	54.7489	51.6321	57.7489	52.3342	75.4727	160.817	4831.95	8257.95	188.879	6.01174	156.229
Cyclopropane	3	13	15	115	0.00954675	0.00944041	0.92463	54.7489	51.6321	57.7489	53.0094	76.9587	160.817	4936.19	8495.09	190.319	6.01174	152.509
Cyclopropane	3	13	15	125	0.00939692	0.00929779	0.933974	54.7489	51.6321	57.7489	54.3713	80.0371	160.817	5146.47	8985.55	192.074	6.01174	147.114
Cyclopropane	3	13	15	130	0.00932533	0.00922958	0.93857	54.7489	51.6321	57.7489	55.0587	81.6293	160.817	5252.62	9239.45	192.201	6.01174	145.183
Cyclopropane	3	13	15	135	0.00922833	0.0091361	0.946125	54.7489	51.6321	57.7489	55.7507	83.0093	160.817	5359.3	9499.18	193.239	6.01174	143.605
Cyclopropane	3	13	15	145	0.00904273	0.00895708	0.961029	54.7489	51.6321	57.7489	57.1496	85.8753	160.817	5575.1	10038.5	194.156	6.01174	141.472
Cyclopropane	3	13	20	95	0.0284122	0.0295751	0.340024	68.2128	52.1102	71.2128	48.4949	59.6668	158.777	1223.96	2087.38	55.3257	8.97555	64.8283
Cyclopropane	3	13	20	110	0.0280352	0.0290762	0.336949	68.2128	52.1102	71.2128	50.5757	64.6579	158.777	1325.57	2309.18	56.8622	8.97555	55.0869
Cyclopropane	3	13	20	115	0.0278534	0.0288557	0.337152	68.2128	52.1102	71.2128	51.2674	66.2136	158.777	1359.24	2385.43	57.2323	8.97555	53.1891
Cyclopropane	3	13	20	125	0.0274494	0.0283781	0.338605	68.2128	52.1102	71.2128	52.6539	69.2602	158.777	1426.69	2542.39	57.9226	8.97555	50.4972
Cyclopropane	3	13	20	130	0.0272159	0.0281092	0.339924	68.2128	52.1102	71.2128	53.3502	70.7186	158.777	1460.49	2623.28	58.1636	8.97555	49.5384
Cyclopropane	3	13	20	135	0.0269784	0.0278376	0.34143	68.2128	52.1102	71.2128	54.0492	72.1771	158.777	1494.43	2706.01	58.3966	8.97555	48.7781
Cyclopropane	3	13	20	140	0.0267138	0.0275396	0.343412	68.2128	52.1102	71.2128	54.7514	73.5707	158.777	1528.46	2790.59	58.668	8.97555	48.162
Cyclopropane	3	13	20	145	0.0264572	0.027251	0.345403	68.2128	52.1102	71.2128	55.4571	74.9967	158.777	1562.68	2877.28	58.8704	8.97555	47.7001
Cyclopropane	3	13	20	150	0.0261863	0.0269492	0.347693	68.2128	52.1102	71.2128	56.1668	76.3904	158.777	1597.04	2966.03	59.0775	8.97555	47.3292
Cyclopropane	3	13	25	115	0.0411312	0.0446763	0.242846	79.3991	52.5848	82.3991	49.7659	57.3442	156.78	745.256	1330.53	34.4769	15.6961	36.4859
Cyclopropane	3	13	30	105	0.0511926	0.0587112	0.220679	87	58.4011	91.687	46.8	42.0706	132.459	415.644	741.236	21.7589	17.6897	35.0271
Cyclopropane	3	13	30	120	0.0508335	0.0573898	0.212023	87	58.4011	91.4881	49.1253	46.8285	132.459	464.318	848.124	22.8374	17.6897	27.3898
Cyclopropane	3	13	30	125	0.0505922	0.0568614	0.211343	87	58.4011	91.3861	49.8752	48.2915	132.459	479.937	883.942	23.0827	17.6897	27.5889
Cyclopropane	3	13	30	130	0.0502712	0.0562634	0.210199	87	58.4011	91.284	50.6181	49.6754	132.459	495.357	920.097	23.276	17.6897	26.0399
Cyclopropane	3	13	30	140	0.0495223	0.0549991	0.209536	87	58.4011	91.0799	52.0916	52.3378	132.459	525.856	993.972	23.5421	17.6897	24.8003
Cyclopropane	3	13	35	110	0.057057	0.0651551	0.199087	87	58.3978	99.301	46.0944	48.0376	132.46	419.164	762.862	21.6928	18.0761	39.4244
Cyclopropane	3	13	35	115	0.0572499	0.0649783	0.194329	87	58.3978	98.8033	46.9615	50.3681	132.46	438.225	803.584	22.5056	18.0761	34.9005
Cyclopropane	3	13	35	120	0.0572848	0.0646669	0.191777	87	58.3978	98.1853	47.7924	52.51	132.46	456.411	843.213	22.9773	18.0761	33.8193
Cyclopropane	3	13	35	125	0.0571722	0.0642215	0.189342	87	58.3978	97.7662	48.5982	54.5037	132.46	473.964	882.649	23.3838	18.0761	31.4767
Cyclopropane	3	13	35	135	0.0567283	0.0631688	0.186919	87	58.3978	96.761	50.1615	58.2217	132.46	507.857	961.145	23.8201	18.0761	30.1271
Cyclopropane	3	13	35	140	0.0563866	0.0625395	0.18616	87	58.3978	96.537	50.9275	59.9729	132.46	524.386	1001.23	24.0247	18.0761	29.2326
Cyclopropane	3	13	35	145	0.0559839	0.061863	0.185615	87	58.3978	96.1922	51.687	61.6433	132.46	540.726	1041.54	24.1847	18.0761	28.1408
Cyclopropane	3	13	35	150	0.0555606	0.0611824	0.185754	87	58.3978	95.6977	52.4419	63.2733	132.46	556.932	1082.1	24.302	18.0761	28.4232
Cyclopropane	3	13	40	115	0.0609899	0.069394	0.185866	87	58.4656	106.448	45.4073	52.2999	132.164	419.785	779.95	20.4883	18.3778	41.3333
Cyclopropane	3	13	40	120	0.0613862	0.0693818	0.181495	87	58.4656	105.305	46.3852	55.3198	132.164	442.037	826.895	22.0989	18.3778	38.0151
Cyclopropane	3	13	40	125	0.0616444	0.069275	0.177401	87	58.4656	104.314	47.2905	58.1201	132.164	462.641	871.683	22.7952	18.3778	34.4004
Cyclopropane	3	13	40	130	0.0617371	0.0690282	0.174866	87	58.4656	103.292	48.1527	60.7008	132.164	482.175	915.108	23.2144	18.3778	33.1045
Cyclopropane	3	13	40	135	0.0616657	0.0686325	0.173697	87	58.4656	102.371	48.9857	63.0893	132.164	500.953	957.98	23.5583	18.3778	33.827
Cyclopropane	3	13	40	140	0.0614709	0.0681254	0.171776	87	58.4656	101.74	49.7977	65.3542	132.164	519.183	1001.09	23.7977	18.3778	31.2896
Cyclopropane	3	13	40	145	0.0612	0.067562	0.171163	87	58.4656	100.892	50.5948	67.4957	132.164	537	1043.77	24.0215	18.3778	31.4412
Cyclopropane	3	13	40	150	0.0608281	0.0669058	0.170867	87	58.4656	100.29	51.3808	69.541	132.164	554.516	1087.18	24.2278	18.3778	31.5095
Cyclopropane	3	13	45	125	0.0641224	0.0722117	0.173242	87	58.5876	111.103	45.8359	58.9404	131.67	443.861	846.791	21.9263	18.6374	38.4233
Cyclopropane	3	13	45	130	0.0646751	0.0723883	0.168982	87	58.5876	109.446	46.84	62.4994	131.67	467.504	897.516	23.0403	18.6374	35.9263
Cyclopropane	3	13	45	135	0.0649917	0.0723613	0.166167	87	58.5876	107.879	47.7706	65.7096	131.67	489.318	945.564	23.5999	18.6374	35.3074
Cyclopropane	3	13	45	140	0.0650887	0.0721301	0.163938	87	58.5876	106.62	48.6552	68.6545	131.67	509.947	992.595	24.0144	18.6374	34.2632
Cyclopropane	3	13	45	145	0.0650168	0.0717462	0.162535	87	58.5876	105.417	49.5085	71.3761	131.67	529.738	1038.86	24.3078	18.6374	34.0322
Cyclopropane	3	13	45	150	0.0648314	0.0712651	0.161482	87	58.5876	104.279	50.3394	73.9442	131.67	548.915	1084.83	24.5461	18.6374	33.6782
Cyclopropane	3	13	50	130	0.0658472	0.0739229	0.167887	87	58.7517	115.942	45.2935	61.4478	130.998	443.733	862.569	20.9322	18.8334	38.342
Cyclopropane	3	13	50	135	0.0667436	0.074429	0.163485	87	58.7517	113.527	46.4316	65.8956	130.998	471.27	920.748	23.0882	18.8334	36.9202
Cyclopropane	3	13	50	140	0.0673517	0.0746961	0.160137	87	58.7517	111.377	47.443	69.8335	130.998	495.733	974.032	23.7711	18.8334	36.7694
Cyclopropane	3	13	50	145	0.0676627	0.0746852	0.157655	87	58.7517	109.492	48.3858	73.3605	130.998	518.397	1024.96	24.2486	18.8334	36.4199
Cyclopropane	3	13	50	150	0.067741	0.0744556	0.156532	87	58.7517	107.833	49.2836	76.576	130.998	539.842	1074.65	24.5256	18.8334	38.4322
Cyclopropane	3	13	55	140	0.0682492	0.0758792	0.160309	87	58.9491	115.229	46.0657	68.4782	130.169	474.167	938.91	22.8901	18.9727	39.7067
Cyclopropane	3	13	55	145	0.0691903	0.0764811	0.156324	87	58.9491	112.584	47.1696	73.2281	130.169	501.619	998.052	23.9104	18.9727	39.8979
Cyclopropane	3	13	55	150	0.069724	0.0766955	0.153502	87	58.9491	110.385	48.1745	77.3896	130.169	526.444	1053.52	24.4585	18.9727	40.1828
Cyclopropane	3	13	60	145	0.0693414	0.0768784	0.157836	87	59.1731	115.748	45.7567	70.5914	129.246	477.193	955.679	22.6713	19.1971	41.0795
Cyclopropane	3	13	60	150	0.0705703	0.0777593	0.153365	87	59.1731	113.05	46.9572	76.1824	129.246	507.762	1021.81	24.0523	19.1971	41.7922
Cyclopropane	3	16	20	110	0.0149151	0.0150749	0.623664	68.2128	61.108	71.2128	62.4653	46.7884	121.158	1861.52	3242.83	66.7557	6.56382	75.0516
Cyclopropane	3	16	20	120	0.0146984	0.0148463	0.626274	68.2128	61.108	71.2128	64.4887	49.0641	121.158	1956.15	3459.04	67.9135	6.56382	70.3979
Cyclopropane	3	16	30	100	0.0392828	0.0439496	0.299653	87	65.4683	91.8127	55.7173	29.8	102.883	398.366	705.074	16.9739	15.267	40.0706
Cyclopropane	3	16	35	130	0.0458629	0.0500038	0.236628	87	65.6313	97.3166	60.7084	44.0228	102.208	491.231	922.227	19.5174	15.4755	30.3751
Cyclopropane	3	16	40	130	0.0511133	0.0556923	0.214327	87	65.8469	103.292	58.8974	48.6901	101.294	482.315	915.375	19.1882	15.595	33.1199
Cyclopropane	3	16	40	145	0.0506453	0.054636	0.209486	87	65.8469	100.892	62.473	54.3061	101.294	537.157	1044.07	20.0163	15.595	31.4606
Cyclopropane	3	16	40	150	0.0503376	0.0541492	0.209003	87	65.8469	100.29	63.6223	56.0087	101.294	554.677	1087.49	20.2108	15.595	31.5273
Cyclopropane	3	16	45	125	0.0539742	0.0591048	0.209134	87	66.102	111.103	55.4966	47.935	100.254	444.051	847.155	17.8914	15.6857	38.4387
Cyclopropane	3	16	50	135	0.0569522	0.061857	0.194328	87	66.3871	113.527	56.3662	54.4116	99.0345	471.303	920.813	18.7875	15.6925	36.9192
Cyclopropane	3	16	50	150	0.0579004	0.0621889	0.18546	87	66.3871	107.833	60.5481	63.6053	99.0345	539.88	1074.73	20.4469	15.6925	38.4241
Cyclopropane	3	16	60	145	0.0599808	0.0647854	0.184993	87	67.0221	115.748	55.375	59.1104	96.4012	477.357	956.008	18.3914	15.7378	41.0955
Cyclopropane	3	16	60	150	0.0612155	0.0658093	0.179091	87	67.0221	113.05	57.133	64.0931	96.4012	507.937	1022.16	19.7213	15.7378	41.8056
Cyclopropane	3	19	20	110	0.00351278	0.00346819	2.52068	68.2128	68.8593	71.2128	73.2962	32.7661	88.8169	5702.69	9934.25	181.403	4.53871	216.478
Cyclopropane	3	19	20	130	0.00338551	0.00334758	2.57989	68.2128	68.8593	71.2128	78.6256	35.8335	88.8169	6283.13	11285.5	188.407	4.53871	194.345
Cyclopropane	3	19	20	135	0.00335949	0.00332298	2.59255	68.2128	68.8593	71.2128	79.9649	36.6701	88.8169	6429.12	11641.4	189.624	4.53871	191.33
Cyclopropane	3	19	20	140	0.00332042	0.00328541	2.61615	68.2128	68.8593	71.2128	81.3091	37.3672	88.8169	6575.52	12005.3	190.829	4.53871	188.895
Cyclopropane	3	19	20	145	0.00329327	0.00325957	2.63133	68.2128	68.8593	71.2128	82.659	38.2038	88.8169	6722.76	12378.2	192.321	4.53871	187.108
Cyclopropane	3	19	20	150	0.00325377	0.00322145	2.65695	68.2128	68.8593	71.2128	84.015	38.901	88.8169	6870.55	12760.1	193.184	4.53871	185.68
Cyclopropane	3	19	30	95	0.0289203	0.0315838	0.430992	87	71.8621	91.9674	62.7118	20.1731	76.1302	380.308	668.183	13.1959	12.4298	51.7453
Cyclopropane	3	19	30	110	0.0290757	0.0313865	0.394653	87	71.8621	91.6637	67.51	23.232	76.1302	432.442	777.296	16.3503	12.4298	31.2726
Cyclopropane	3	19	30	125	0.028703	0.0307138	0.384072	87	71.8621	91.3861	71.9185	25.7899	76.1302	480.119	884.278	17.3351	12.4298	27.5999
Cyclopropane	3	19	35	105	0.0361104	0.039122	0.334777	87	72.177	99.9799	62.8013	26.9096	74.7862	398.914	720.879	13.4478	12.4047	46.8134
Cyclopropane	3	19	35	110	0.0363647	0.0392338	0.323281	87	72.177	99.301	64.5956	28.5266	74.7862	419.288	763.089	15.1867	12.4047	39.4424
Cyclopropane	3	19	35	120	0.0365259	0.039139	0.310255	87	72.177	98.1853	67.8863	31.3833	74.7862	456.546	843.463	16.5797	12.4047	33.8287
Cyclopropane	3	19	35	130	0.0363155	0.0386962	0.303107	87	72.177	97.3166	70.9654	33.8627	74.7862	491.231	922.227	17.3271	12.4047	30.3751
Cyclopropane	3	19	35	140	0.0358769	0.038046	0.300288	87	72.177	96.537	73.9343	36.0995	74.7862	524.541	1001.52	17.8098	12.4047	29.2369
Cyclopropane	3	19	35	150	0.0353248	0.0373036	0.299289	87	72.177	95.6977	76.8443	38.2016	74.7862	557.097	1082.42	18.2008	12.4047	28.4313
Cyclopropane	3	19	40	115	0.0413205	0.044427	0.283732	87	72.5278	106.448	63.2627	33.0165	73.3121	419.999	780.348	14.1269	12.3301	41.3508
Cyclopropane	3	19	40	125	0.0419292	0.0447568	0.26873	87	72.5278	104.314	66.9059	37.0818	73.3121	462.877	872.127	16.3554	12.3301	34.4164
Cyclopropane	3	19	40	130	0.0419982	0.0446987	0.264508	87	72.5278	103.292	68.5743	38.8398	73.3121	482.42	915.575	16.8723	12.3301	33.1201
Cyclopropane	3	19	40	135	0.0419556	0.044535	0.262381	87	72.5278	102.371	70.1832	40.4741	73.3121	501.209	958.469	17.245	12.3301	33.8459
Cyclopropane	3	19	40	140	0.0418117	0.0442736	0.259207	87	72.5278	101.74	71.7496	42.0123	73.3121	519.447	1001.6	17.5352	12.3301	31.3078
Cyclopropane	3	19	40	145	0.0416156	0.0439675	0.258089	87	72.5278	100.892	73.2848	43.4681	73.3121	537.274	1044.3	17.809	12.3301	31.4575
Cyclopropane	3	19	40	150	0.0413449	0.0435898	0.257504	87	72.5278	100.29	74.7969	44.8552	73.3121	554.799	1087.73	18.0681	12.3301	31.525
Cyclopropane	3	19	45	130	0.0458252	0.0487461	0.245632	87	72.9045	109.446	66.0256	41.5747	71.7779	467.939	898.352	16.7232	12.2363	35.9569
Cyclopropane	3	19	45	135	0.0460936	0.0488851	0.240957	87	72.9045	107.879	67.8275	43.8798	71.7779	489.774	946.445	17.3282	12.2363	35.3383
Cyclopropane	3	19	45	140	0.0461715	0.0488377	0.237367	87	72.9045	106.62	69.5374	45.9753	71.7779	510.422	993.52	17.8059	12.2363	34.2945
Cyclopropane	3	19	45	150	0.0460066	0.0484412	0.233221	87	72.9045	104.279	72.7851	49.7611	71.7779	549.426	1085.84	18.4937	12.2363	33.7113
Cyclopropane	3	19	50	130	0.0476633	0.0507337	0.239056	87	73.3002	115.942	63.033	41.5978	70.0997	443.983	863.056	14.6218	12.0676	38.359
Cyclopropane	3	19	50	140	0.0491176	0.0519264	0.225592	87	73.3002	111.377	67.1868	47.9614	70.0997	496.012	974.582	17.3789	12.0676	36.7869
Cyclopropane	3	19	50	145	0.0494052	0.0520925	0.221552	87	73.3002	109.492	69.01	50.5834	70.0997	518.689	1025.54	17.9501	12.0676	36.4351
Cyclopropane	3	19	50	150	0.0494954	0.0520652	0.219625	87	73.3002	107.833	70.7434	52.9645	70.0997	540.147	1075.26	18.3524	12.0676	38.4443
Cyclopropane	3	19	55	140	0.0506011	0.0535112	0.222134	87	73.7101	115.229	64.5136	47.6752	68.3823	474.497	939.564	16.124	11.8843	39.7277
Cyclopropane	3	19	55	145	0.0514658	0.0542535	0.215632	87	73.7101	112.584	66.6514	51.3226	68.3823	501.968	998.747	17.2392	11.8843	39.92
Cyclopropane	3	19	55	150	0.0519586	0.0546274	0.211103	87	73.7101	110.385	68.5957	54.4962	68.3823	526.811	1054.25	17.8973	11.8843	40.206
Cyclopropane	3	19	60	145	0.052032	0.0548824	0.215641	87	74.1305	115.748	63.9148	49.743	66.6147	477.522	956.337	15.6999	11.6674	40.8056
Cyclopropane	3	19	60	150	0.0532553	0.0559872	0.208032	87	74.1305	113.05	66.2346	54.1898	66.6147	508.111	1022.51	17.107	11.6674	41.4368
Cyclopropane	3	22	40	115	0.033416	0.0350304	0.356086	87	78.716	106.448	70.8999	25.8355	47.372	420.03	780.405	12.9521	8.54388	41.3527
Cyclopropane	3	22	40	125	0.0339652	0.0354359	0.336009	87	78.716	104.314	75.4505	29.1594	47.372	462.911	872.191	15.1322	8.54388	34.4168
Cyclopropane	3	22	40	150	0.0334998	0.0346662	0.321228	87	78.716	100.29	85.2838	35.4775	47.372	554.839	1087.81	17.2385	8.54388	31.5263
Cyclopropane	3	22	45	130	0.038224	0.0397519	0.297629	87	79.2066	109.446	74.3479	33.6581	45.3197	467.805	898.095	14.9747	8.2432	35.9438
Cyclopropane	3	22	50	150	0.0421705	0.043509	0.260196	87	79.7059	107.833	80.2295	43.993	43.2276	540.147	1075.26	17.0373	7.91282	38.4497
Cyclopropane	3	22	55	150	0.0448278	0.0461985	0.246842	87	80.2109	110.385	77.5492	45.8196	41.1212	527.104	1054.84	16.4098	7.57696	40.2324
Cyclopropane	3	22	60	150	0.0463305	0.0477095	0.241082	87	80.7193	113.05	74.6003	45.8788	38.9882	508.286	1022.86	15.405	7.21825	41.3952
Cyclopropane	3	25	45	145	0.0317896	0.0322816	0.34595	87	85.1412	105.417	89.9373	31.4131	20.4248	530.611	1040.57	15.9347	3.86827	34.0824
Cyclopropane	3	25	45	150	0.0317031	0.0321731	0.343085	87	85.1412	104.279	92.34	32.6852	20.4248	549.819	1086.62	16.3482	3.86827	33.7272
Cyclopropane	3	25	55	150	0.0385298	0.0389688	0.288033	87	86.3349	110.385	86.0332	38.4554	15.4282	527.985	1056.6	15.6447	2.93377	40.287
Cyclopropane	3	25	60	145	0.0390882	0.0394978	0.290271	87	86.9271	115.748	78.9704	35.2667	12.9035	477.489	956.271	12.8132	2.46851	41.1072
Cyclopropane	3	25	60	150	0.0402109	0.0406052	0.278556	87	86.9271	113.05	82.4712	38.7542	12.9035	508.076	1022.44	14.4272	2.46851	41.8197
Cyclopropane	4	10	20	130	0.0424809	0.0450832	0.217487	68.2128	42.3321	72.2128	37.1632	93.7798	199.653	1200.11	2159.06	58.5538	10.6046	37.5818
Cyclopropane	4	10	30	105	0.0649765	0.0767	0.166679	86	50.8099	92.5821	33.9547	56.1733	164.196	421.667	753.034	27.1574	16.154	31.0897
Cyclopropane	4	10	35	120	0.0703095	0.0815152	0.150159	86	50.6713	99.0738	34.4391	67.497	164.772	462.126	855.082	28.5494	16.5251	29.3018
Cyclopropane	4	10	35	125	0.0702376	0.0809475	0.148426	86	50.6713	98.6909	34.8345	70.0579	164.772	479.998	895.345	28.8621	16.5251	27.503
Cyclopropane	4	10	40	135	0.0740905	0.0845112	0.139396	86	50.6135	103.264	35.0229	79.0835	165.031	506.534	970.279	29.6662	16.835	28.7348
Cyclopropane	4	10	45	125	0.0758667	0.0878591	0.140624	86	50.6187	112.333	33.4605	72.8284	164.994	447.026	854.794	27.6112	17.0772	33.26
Cyclopropane	4	10	45	145	0.0769154	0.08688	0.132784	86	50.6187	106.439	35.2778	87.8701	164.994	534.84	1051	30.1621	17.0772	29.3695
Cyclopropane	4	10	45	150	0.0767393	0.0862723	0.132112	86	50.6187	105.247	35.6861	90.9967	164.994	554.304	1097.63	30.3789	17.0772	29.4697
Cyclopropane	4	10	50	135	0.0779759	0.0892962	0.134719	86	50.6736	114.814	33.7541	80.1934	164.771	474.12	928.675	28.9163	17.2955	31.8201
Cyclopropane	4	10	50	145	0.0790959	0.0894385	0.130351	86	50.6736	110.54	34.723	89.1768	164.771	522.436	1035.14	30.1577	17.2955	31.848
Cyclopropane	4	10	50	150	0.0792226	0.0891151	0.129045	86	50.6736	108.859	35.1653	93.0472	164.771	544.258	1085.73	30.5136	17.2955	31.7949
Cyclopropane	4	10	55	145	0.0801413	0.0908422	0.130174	86	50.7687	113.812	34.1178	88.1626	164.352	504.423	1006.17	30.1042	17.4535	34.2305
Cyclopropane	4	10	55	150	0.0807953	0.0910282	0.127962	86	50.7687	111.491	34.6157	93.1369	164.352	529.858	1062.79	30.6801	17.4535	34.5537
Cyclopropane	4	10	60	145	0.0799617	0.091055	0.131471	86	50.8966	117.118	33.3984	84.4828	163.818	477.942	959.918	28.3695	17.7023	34.1806
Cyclopropane	4	10	60	150	0.0811871	0.0917272	0.128419	86	50.8966	114.252	34.0075	90.9467	163.818	509.734	1028.38	30.1082	17.7023	35.1882
Cyclopropane	4	13	15	125	0.00938377	0.00928946	0.930762	54.7489	52.6321	58.7489	52.8893	77.6459	156.636	4992.08	8728.87	169.171	5.34292	129.998
Cyclopropane	4	13	15	135	0.00921503	0.00912731	0.943215	54.7489	52.6321	58.7489	54.2129	80.5408	156.636	5199.17	9229.59	170.437	5.34292	127.09
Cyclopropane	4	13	20	95	0.0283679	0.0295542	0.337323	68.2128	53.1102	72.2128	47.2409	57.7809	154.598	1185.12	2023.92	48.6374	7.90124	56.2619
Cyclopropane	4	13	20	105	0.0281398	0.0292415	0.335034	68.2128	53.1102	72.2128	48.5764	61.0628	154.598	1251.24	2167.08	49.6539	7.90124	50.1565
Cyclopropane	4	13	20	110	0.0279891	0.0290504	0.334787	68.2128	53.1102	72.2128	49.2412	62.6406	154.598	1284.12	2240.25	50.0884	7.90124	48.155
Cyclopropane	4	13	20	115	0.027807	0.0288286	0.335117	68.2128	53.1102	72.2128	49.9057	64.1554	154.598	1316.91	2314.59	50.4488	7.90124	46.5781
Cyclopropane	4	13	20	120	0.0276199	0.0286035	0.335708	68.2128	53.1102	72.2128	50.5708	65.6701	154.598	1349.72	2390.37	50.8584	7.90124	45.3429
Cyclopropane	4	13	20	125	0.0274028	0.028349	0.336765	68.2128	53.1102	72.2128	51.2373	67.1217	154.598	1382.54	2467.58	51.0903	7.90124	44.3404
Cyclopropane	4	13	20	145	0.0264214	0.0272301	0.343757	68.2128	53.1102	72.2128	53.9283	72.7389	154.598	1514.86	2794.01	52.1606	7.90124	42.0472
Cyclopropane	4	13	20	150	0.0261501	0.0269271	0.346084	68.2128	53.1102	72.2128	54.6094	74.0958	154.598	1548.28	2880.52	52.2561	7.90124	41.7529
Cyclopropane	4	13	25	105	0.0414044	0.045298	0.243089	79.3991	53.5848	83.3991	47.062	52.2681	152.601	677.731	1193.31	29.6728	13.5129	35.3659
Cyclopropane	4	13	25	120	0.04083	0.0442677	0.24009	79.3991	53.5848	83.3991	49.148	57.0495	152.601	742.492	1338.33	30.6632	13.5129	30.5295
Cyclopropane	4	13	30	100	0.050759	0.0582817	0.220716	86	59.0118	92.7691	44.7971	40.4014	129.906	404.04	716.17	18.724	14.1463	35.3101
Cyclopropane	4	13	30	110	0.0508727	0.0577362	0.212124	86	59.0118	92.5344	46.3573	43.965	129.906	438.663	789.581	20.0391	14.1463	27.8626
Cyclopropane	4	13	30	120	0.0506118	0.0568862	0.20817	86	59.0118	92.2251	47.8356	47.1416	129.906	471.256	861.86	20.6661	14.1463	25.1625
Cyclopropane	4	13	30	130	0.0500578	0.0557936	0.206327	86	59.0118	91.9158	49.2725	50.0246	129.906	502.755	934.87	21.0518	14.1463	23.3933
Cyclopropane	4	13	30	145	0.0489193	0.0539351	0.206381	86	59.0118	91.5012	51.3946	54.042	129.906	549.015	1048.18	21.5042	14.1463	22.5309
Cyclopropane	4	13	35	110	0.0566545	0.064395	0.194667	86	59.0527	100.327	44.896	48.0927	129.741	424.156	773.265	19.4789	14.3801	34.4242
Cyclopropane	4	13	35	115	0.0568722	0.0642599	0.190353	86	59.0527	99.7556	45.7383	50.4769	129.741	443.652	814.848	20.3093	14.3801	30.7281
Cyclopropane	4	13	35	120	0.0569505	0.064011	0.18768	86	59.0527	99.0738	46.5426	52.684	129.741	462.194	855.208	20.7989	14.3801	29.305
Cyclopropane	4	13	35	135	0.0564581	0.0626218	0.183264	86	59.0527	97.6079	48.8281	58.5287	129.741	514.483	975.198	21.624	14.3801	26.2204
Cyclopropane	4	13	35	140	0.0561225	0.0620118	0.182662	86	59.0527	97.3166	49.5656	60.2998	129.741	531.241	1015.8	21.8081	14.3801	25.4869
Cyclopropane	4	13	40	115	0.0605132	0.0685538	0.181942	86	59.1553	107.62	44.2076	52.1916	129.287	423.454	788.384	18.4443	14.5453	35.907
Cyclopropane	4	13	40	120	0.0609125	0.0685557	0.177785	86	59.1553	106.385	45.1675	55.2699	129.287	446.388	836.643	20.1541	14.5453	32.6125
Cyclopropane	4	13	40	125	0.0612357	0.0685343	0.17414	86	59.1553	105.305	46.0477	58.1679	129.287	467.478	882.382	20.8694	14.5453	30.2281
Cyclopropane	4	13	40	135	0.0613201	0.0679872	0.170208	86	59.1553	103.264	47.6883	63.2567	129.287	506.497	970.209	21.6453	14.5453	28.7337
Cyclopropane	4	13	40	140	0.0611494	0.0675205	0.16904	86	59.1553	102.493	48.472	65.5584	129.287	525.008	1013.78	21.9035	14.5453	28.0978
Cyclopropane	4	13	40	145	0.0608827	0.0669708	0.168288	86	59.1553	101.836	49.2403	67.7493	129.287	543.076	1057.52	22.103	14.5453	27.6479
Cyclopropane	4	13	40	150	0.0605687	0.0663932	0.167933	86	59.1553	100.896	49.9973	69.843	129.287	560.838	1100.9	22.2892	14.5453	27.6601
Cyclopropane	4	13	45	125	0.0635731	0.0713075	0.169908	86	59.3054	112.333	44.6139	58.7204	128.652	447.058	854.854	19.6574	14.6685	33.262
Cyclopropane	4	13	45	130	0.0641853	0.0715601	0.165895	86	59.3054	110.565	45.5991	62.3966	128.652	471.425	906.967	20.8951	14.6685	31.2781
Cyclopropane	4	13	45	135	0.0645499	0.0715965	0.163022	86	59.3054	109.006	46.5044	65.7065	128.652	493.75	956.2	21.4539	14.6685	30.4211
Cyclopropane	4	13	50	135	0.0661285	0.0734726	0.16066	86	59.4927	114.814	45.1869	65.587	127.903	474.252	928.935	20.79	14.7754	31.8297
Cyclopropane	4	13	50	145	0.0671965	0.0739139	0.155011	86	59.4927	110.54	47.093	73.3015	127.903	522.582	1035.43	22.0507	14.7754	31.86
Cyclopropane	4	13	50	150	0.0673173	0.0737419	0.153339	86	59.4927	108.859	47.963	76.6015	127.903	544.411	1086.04	22.3799	14.7754	31.8077
Cyclopropane	4	13	55	140	0.0675685	0.0748621	0.157445	86	59.7094	116.622	44.8104	67.9953	126.979	476.155	945.524	20.5198	14.8203	33.6415
Cyclopropane	4	13	55	145	0.0686069	0.0755778	0.1536	86	59.7094	113.812	45.8989	72.9275	126.979	504.562	1006.45	21.6435	14.8203	34.2397
Cyclopropane	4	13	55	150	0.0692051	0.0758728	0.150832	86	59.7094	111.491	46.8796	77.2088	126.979	530.004	1063.09	22.2402	14.8203	34.5618
Cyclopropane	4	13	60	145	0.0685788	0.075785	0.154974	86	59.9499	117.118	44.4876	69.8827	125.985	478.105	960.246	20.1535	14.9501	34.1893
Cyclopropane	4	13	60	150	0.0698952	0.0767652	0.150693	86	59.9499	114.252	45.6801	75.6758	125.985	509.908	1028.73	21.7341	14.9501	35.1976
Cyclopropane	4	16	20	150	0.0138432	0.0139682	0.646532	68.2128	62.108	72.2128	68.9667	53.2577	116.974	2155.93	4011.02	61.7475	5.73492	56.4282
Cyclopropane	4	16	30	140	0.0378313	0.0408955	0.272705	86	66.167	91.6065	63.1741	39.3069	99.9557	533.68	1009.73	17.9828	11.9029	23.0388
Cyclopropane	4	16	40	115	0.049958	0.0549463	0.224404	86	66.6102	107.62	53.5704	41.5436	98.1096	423.606	788.668	14.9852	12.0207	35.9177
Cyclopropane	4	16	40	135	0.0507586	0.0549002	0.208705	86	66.6102	103.264	58.7276	50.7956	98.1096	506.68	970.559	18.2005	12.0207	28.7394
Cyclopropane	4	16	40	140	0.0506209	0.0545779	0.207115	86	66.6102	102.493	59.8878	52.7098	98.1096	525.198	1014.15	18.4541	12.0207	28.1034
Cyclopropane	4	16	40	145	0.0503707	0.0541489	0.206209	86	66.6102	101.836	61.0243	54.4992	98.1096	543.272	1057.91	18.7045	12.0207	27.6519
Cyclopropane	4	16	55	150	0.0596752	0.063891	0.177237	86	67.5164	111.491	57.521	64.6386	94.2959	530.114	1063.31	18.4173	11.9064	34.5702
Cyclopropane	4	16	60	145	0.0592642	0.0637981	0.181917	86	67.8564	117.118	53.9763	58.4402	92.8839	478.203	960.443	16.3232	11.9035	34.1961
Cyclopropane	4	16	60	150	0.060602	0.0649367	0.176149	86	67.8564	114.252	55.74	63.6199	92.8839	510.013	1028.94	17.8292	11.9035	35.2037
Cyclopropane	4	19	20	110	0.00351044	0.00346888	2.51201	68.2128	69.8593	72.2128	71.7905	31.0869	84.6255	5405.93	9431.12	157.019	3.90847	185.66
Cyclopropane	4	19	20	135	0.00334364	0.00330978	2.59649	68.2128	69.8593	72.2128	78.3026	34.6739	84.6255	6097.82	11059.6	164.842	3.90847	165.166
Cyclopropane	4	19	30	105	0.0289308	0.0311877	0.394183	86	72.6407	92.5821	64.594	22.3763	72.8564	421.825	753.316	14.3667	9.37024	31.0969
Cyclopropane	4	19	35	110	0.0360882	0.0387588	0.316382	86	72.9844	100.327	63.2126	28.5475	71.4369	424.436	773.776	13.5332	9.30083	34.4428
Cyclopropane	4	19	40	125	0.0416253	0.0442553	0.264355	86	73.3578	105.305	65.474	37.0825	69.8367	467.714	882.827	15.2284	9.17691	30.2385
Cyclopropane	4	19	40	140	0.0415863	0.0438793	0.255495	86	73.3578	102.493	70.2367	42.1323	69.8367	525.273	1014.29	16.4301	9.17691	28.1061
Cyclopropane	4	19	45	150	0.0457337	0.0479967	0.229375	86	73.7528	105.247	71.2415	49.8505	68.2061	554.855	1098.72	16.597	9.04128	29.4941
Cyclopropane	4	19	50	150	0.0491569	0.0515421	0.215328	86	74.1636	108.859	69.2241	52.9561	66.4953	544.83	1086.87	16.5621	8.88364	31.8251
Cyclopropane	4	19	55	145	0.0509814	0.0535623	0.212245	86	74.586	113.812	65.1611	51.0392	64.6854	504.806	1006.93	15.4605	8.68782	34.2529
Cyclopropane	4	19	55	150	0.0515352	0.0540074	0.207718	86	74.586	111.491	67.0907	54.3097	64.6854	530.261	1063.6	16.122	8.68782	34.5752
Cyclopropane	4	19	60	145	0.0513612	0.0539959	0.212409	86	75.0172	117.118	62.386	49.1251	62.8848	478.399	960.837	13.8539	8.49838	33.9692
Cyclopropane	4	19	60	150	0.0526869	0.0552126	0.204856	86	75.0172	114.252	64.7248	53.7507	62.8848	510.222	1029.36	15.3423	8.49838	34.9135
Cyclopropane	4	22	30	105	0.0199293	0.020942	0.580685	86	78.6345	92.5821	72.8269	14.922	47.7451	422.078	753.767	12.7771	6.52438	31.1125
Cyclopropane	4	22	50	135	0.0408525	0.0422111	0.2706	86	80.6233	114.814	71.7708	36.9498	39.4103	474.883	930.17	13.2116	5.50709	31.8661
Cyclopropane	4	22	50	150	0.0418626	0.0430555	0.255314	86	80.6233	108.859	78.6079	43.9879	39.4103	545.135	1087.48	15.248	5.50709	31.8446
Cyclopropane	4	25	55	150	0.0382012	0.0385149	0.284111	86	87.31	111.491	84.3058	38.2628	11.3006	530.884	1064.85	14.1097	1.61395	34.6135
Cyclopropane	5	10	20	100	0.0439413	0.0472244	0.215524	68.2128	43.3321	73.2128	33.9406	79.3739	195.475	1005.82	1732.13	50.952	9.55232	40.5921
Cyclopropane	5	10	30	120	0.0644072	0.074287	0.158713	85	51.3485	92.9774	33.9047	62.8434	161.937	477.856	875.036	26.2997	13.6594	22.9799
Cyclopropane	5	10	30	145	0.0624745	0.0704066	0.157671	85	51.3485	92.2999	35.5853	71.96	161.937	556.677	1064.4	27.1347	13.6594	20.8675
Cyclopropane	5	10	35	135	0.0694347	0.0788756	0.144854	85	51.2579	98.5491	34.3725	75.1128	162.299	520.695	988.684	27.2479	13.908	23.7526
Cyclopropane	5	10	35	140	0.0690945	0.0781304	0.144544	85	51.2579	97.9606	34.7209	77.3568	162.299	537.67	1029.33	27.4119	13.908	23.5588
Cyclopropane	5	10	35	145	0.068699	0.0773485	0.144433	85	51.2579	97.4388	35.0662	79.5457	162.299	554.452	1070.52	27.5933	13.908	23.4434
Cyclopropane	5	10	40	145	0.0732515	0.0824331	0.136352	85	51.2383	102.615	34.5664	84.826	162.4	548.926	1070.55	27.6817	14.1198	25.7236
Cyclopropane	5	10	50	135	0.0773243	0.088228	0.133071	85	51.3551	116.136	32.6327	79.8513	161.891	476.775	936.333	26.4292	14.4105	28.1438
Cyclopropane	5	10	50	145	0.0785391	0.0884988	0.128942	85	51.3551	111.679	33.5454	89.066	161.891	526.348	1045.32	27.8136	14.4105	28.7754
Cyclopropane	5	10	55	145	0.0794565	0.089761	0.12858	85	51.4718	115.078	32.9722	87.7732	161.425	507.14	1014.24	27.5434	14.5208	29.8993
Cyclopropane	5	10	55	150	0.0802025	0.0900607	0.126328	85	51.4718	112.629	33.4408	92.9174	161.425	533.255	1072.16	28.1087	14.5208	30.2451
Cyclopropane	5	10	60	150	0.0804486	0.0905998	0.126904	85	51.6182	115.496	32.862	90.3747	160.804	511.681	1035.03	27.5515	14.6891	30.5314
Cyclopropane	5	13	20	95	0.0283241	0.029534	0.335583	68.2128	54.1102	73.2128	45.9975	55.9102	150.414	1146.57	1960.78	43.4812	7.08371	49.7902
Cyclopropane	5	13	20	100	0.0282261	0.029392	0.334236	68.2128	54.1102	73.2128	46.6402	57.5374	150.414	1178.87	2030.15	44.0604	7.08371	46.8135
Cyclopropane	5	13	20	105	0.0280938	0.0292168	0.333612	68.2128	54.1102	73.2128	47.2797	59.1033	150.414	1210.99	2100.4	44.5127	7.08371	44.5821
Cyclopropane	5	13	20	110	0.0279294	0.0290105	0.333626	68.2128	54.1102	73.2128	47.9176	60.6077	150.414	1242.95	2171.63	44.9242	7.08371	42.8627
Cyclopropane	5	13	20	115	0.0277605	0.0288014	0.333887	68.2128	54.1102	73.2128	48.5549	62.1122	150.414	1274.88	2244.11	45.272	7.08371	41.5237
Cyclopropane	5	13	20	125	0.0273684	0.0283326	0.33551	68.2128	54.1102	73.2128	49.8316	65.029	150.414	1338.74	2393.17	45.8245	7.08371	39.6228
Cyclopropane	5	13	20	130	0.0271341	0.0280612	0.337006	68.2128	54.1102	73.2128	50.4724	66.4106	150.414	1370.74	2469.98	46.1291	7.08371	38.9534
Cyclopropane	5	13	20	135	0.0269078	0.0277997	0.3385	68.2128	54.1102	73.2128	51.1155	67.8229	150.414	1402.85	2548.55	46.3483	7.08371	38.4296
Cyclopropane	5	13	20	140	0.0266538	0.027511	0.340459	68.2128	54.1102	73.2128	51.7614	69.1739	150.414	1435.06	2628.88	46.5739	7.08371	38.0122
Cyclopropane	5	13	20	145	0.0263965	0.0272204	0.342568	68.2128	54.1102	73.2128	52.4105	70.5248	150.414	1467.39	2711.11	46.7816	7.08371	37.6965
Cyclopropane	5	13	25	110	0.0411824	0.0449594	0.240117	79.3991	54.5848	84.3991	46.4934	52.1306	148.422	676.16	1201.53	27.059	11.908	29.4102
Cyclopropane	5	13	25	145	0.0391624	0.0419745	0.241407	79.3991	54.5848	84.3991	51.1176	62.1629	148.422	821.038	1547.19	28.5762	11.908	24.6205
Cyclopropane	5	13	30	100	0.0504333	0.057618	0.217384	85	59.6477	93.7456	43.6251	40.5045	127.227	409.407	726.777	17.4343	11.7407	31.9014
Cyclopropane	5	13	30	105	0.0505645	0.0574258	0.212828	85	59.6477	93.5112	44.3946	42.3818	127.227	427.438	764.459	18.271	11.7407	28.1473
Cyclopropane	5	13	30	110	0.0505904	0.0571483	0.209381	85	59.6477	93.3941	45.1338	44.1511	127.227	444.726	801.603	18.7965	11.7407	25.4495
Cyclopropane	5	13	30	115	0.0505162	0.0567871	0.207263	85	59.6477	93.1858	45.8527	45.8124	127.227	461.487	838.342	19.1214	11.7407	24.2135
Cyclopropane	5	13	30	120	0.0503635	0.0563618	0.205601	85	59.6477	92.9774	46.5572	47.3926	127.227	477.856	875.036	19.4084	11.7407	22.9777
Cyclopropane	5	13	30	125	0.0501304	0.0558671	0.204595	85	59.6477	92.7691	47.2515	48.8917	127.227	493.941	911.896	19.6457	11.7407	22.1584
Cyclopropane	5	13	30	130	0.0498456	0.0553329	0.204183	85	59.6477	92.5608	47.9384	50.3369	127.227	509.811	949.064	19.8322	11.7407	21.9156
Cyclopropane	5	13	30	135	0.0495178	0.0547667	0.20385	85	59.6477	92.3908	48.6202	51.7415	127.227	525.532	986.754	19.9958	11.7407	21.3508
Cyclopropane	5	13	30	140	0.0491399	0.0541587	0.203787	85	59.6477	92.3457	49.2987	53.1056	127.227	541.145	1025.24	20.1554	11.7407	20.7668
Cyclopropane	5	13	30	145	0.0487107	0.0535075	0.204336	85	59.6477	92.2999	49.9753	54.4157	127.227	556.677	1064.4	20.2741	11.7407	20.8613
Cyclopropane	5	13	30	150	0.0482666	0.0528521	0.204686	85	59.6477	92.2536	50.651	55.7123	127.227	572.168	1104.34	20.3749	11.7407	20.3006
Cyclopropane	5	13	35	110	0.0562565	0.0636503	0.191898	85	59.7281	101.378	43.7092	48.1089	126.895	428.794	783.091	18.0195	11.8771	30.8584
Cyclopropane	5	13	35	115	0.0564965	0.063553	0.188075	85	59.7281	100.73	44.5271	50.546	126.895	448.745	825.57	18.873	11.8771	28.1363
Cyclopropane	5	13	35	120	0.0566024	0.0633479	0.185267	85	59.7281	99.9827	45.3046	52.8041	126.895	467.65	866.667	19.3636	11.8771	26.405
Cyclopropane	5	13	35	125	0.0565552	0.0630011	0.1835	85	59.7281	99.5283	46.0555	54.9108	126.895	485.825	907.557	19.7529	11.8771	25.555
Cyclopropane	5	13	35	130	0.0564199	0.0625852	0.182108	85	59.7281	98.8465	46.7876	56.8935	126.895	503.491	947.849	20.004	11.8771	24.6963
Cyclopropane	5	13	35	135	0.0561809	0.0620732	0.181102	85	59.7281	98.5491	47.5063	58.7936	126.895	520.771	988.828	20.2415	11.8771	23.7553
Cyclopropane	5	13	35	145	0.0555358	0.0609271	0.180576	85	59.7281	97.4388	48.9173	62.346	126.895	554.533	1070.68	20.6186	11.8771	23.4462
Cyclopropane	5	13	35	150	0.0550972	0.0602475	0.180616	85	59.7281	97.2501	49.6144	64.0259	126.895	571.138	1113.07	20.7402	11.8771	22.9656
Cyclopropane	5	13	40	120	0.060458	0.0677619	0.175445	85	59.8622	107.492	43.9614	55.2178	126.358	450.593	846.2	18.5276	11.9819	29.1164
Cyclopropane	5	13	40	125	0.0608138	0.0677886	0.172135	85	59.8622	106.321	44.8172	58.1866	126.358	472.201	892.947	19.2799	11.9819	27.4771
Cyclopropane	5	13	40	130	0.0609697	0.0676353	0.169674	85	59.8622	105.305	45.6257	60.9034	126.358	492.521	938.23	19.7332	11.9819	26.2212
Cyclopropane	5	13	40	135	0.060962	0.0673349	0.168206	85	59.8622	104.31	46.4029	63.4101	126.358	511.944	982.58	20.0746	11.9819	25.9551
Cyclopropane	5	13	40	140	0.0608292	0.0669246	0.167222	85	59.8622	103.264	47.1582	65.7488	126.358	530.738	1026.36	20.3431	11.9819	25.797
Cyclopropane	5	13	40	145	0.060583	0.0664084	0.166643	85	59.8622	102.615	47.8977	67.9894	126.358	549.083	1070.85	20.5809	11.9819	25.7289
Cyclopropane	5	13	40	150	0.0602684	0.0658395	0.166055	85	59.8622	101.801	48.6258	70.118	126.358	567.064	1115.13	20.7573	11.9819	24.9249
Cyclopropane	5	13	45	125	0.0630341	0.0704265	0.167817	85	60.0379	113.592	43.4028	58.4824	125.606	450.023	862.563	17.8907	12.0395	29.5924
Cyclopropane	5	13	45	145	0.064257	0.0704108	0.157827	85	60.0379	107.434	46.8774	71.6001	125.606	539.914	1063.09	20.5095	12.0395	26.4926
Cyclopropane	5	13	45	150	0.0641175	0.0700027	0.156977	85	60.0379	106.243	47.6505	74.2719	125.606	559.669	1110.5	20.7446	12.0395	26.4864
Cyclopropane	5	13	50	135	0.0655193	0.0725337	0.158964	85	60.2463	116.136	43.9535	65.2365	124.713	476.875	936.529	19.0379	12.0666	28.1475
Cyclopropane	5	13	50	140	0.0662793	0.0729855	0.155847	85	60.2463	113.805	44.9223	69.456	124.713	502.782	992.706	19.886	12.0666	28.7072
Cyclopropane	5	13	50	145	0.066711	0.0731295	0.153478	85	60.2463	111.679	45.8129	73.1859	124.713	526.457	1045.53	20.39	12.0666	28.7784
Cyclopropane	5	13	50	150	0.0668798	0.073021	0.151707	85	60.2463	109.913	46.6549	76.5701	124.713	548.693	1096.97	20.7478	12.0666	28.4476
Cyclopropane	5	13	55	140	0.0668744	0.0738387	0.155883	85	60.4809	118.07	43.5658	67.4624	123.759	477.819	951.649	18.7801	12.0839	29.4639
Cyclopropane	5	13	55	145	0.0679774	0.0746308	0.152007	85	60.4809	115.078	44.641	72.5497	123.759	507.28	1014.52	20.028	12.0839	29.9064
Cyclopropane	5	13	55	150	0.0686761	0.0750449	0.14914	85	60.4809	112.629	45.5975	76.9957	123.759	533.402	1072.46	20.631	12.0839	30.2528
Cyclopropane	5	13	60	145	0.0677993	0.0746825	0.153249	85	60.7367	118.536	43.2277	69.1025	122.675	478.56	964.027	18.1157	12.0657	29.1823
Cyclopropane	5	13	60	150	0.0692006	0.0757568	0.149036	85	60.7367	115.496	44.4156	75.1139	122.675	511.785	1035.24	19.8537	12.0657	30.3344
Cyclopropane	5	16	30	100	0.0387448	0.0429171	0.288568	85	66.888	93.7456	53.1897	29.9472	96.9334	409.468	726.885	14.1439	9.66028	31.9057
Cyclopropane	5	16	30	115	0.0387965	0.0424336	0.274513	85	66.888	93.1858	56.5327	34.0131	96.9334	461.555	838.466	15.8754	9.66028	24.2027
Cyclopropane	5	16	35	115	0.0454651	0.0497189	0.237814	85	67.1193	100.73	54.5393	39.2777	95.9633	448.843	825.75	15.513	9.6762	28.1406
Cyclopropane	5	16	35	120	0.0455535	0.0496189	0.234078	85	67.1193	99.9827	55.7064	41.0956	95.9633	467.752	866.856	16.0441	9.6762	26.4084
Cyclopropane	5	16	40	125	0.0503237	0.0546112	0.21141	85	67.3889	106.321	54.9713	46.5699	94.8486	472.268	893.075	15.881	9.66467	27.4807
Cyclopropane	5	16	40	130	0.0504636	0.0545606	0.208199	85	67.3889	105.305	56.1846	48.8249	94.8486	492.591	938.364	16.3714	9.66467	26.225
Cyclopropane	5	16	40	135	0.050441	0.0543557	0.206331	85	67.3889	104.31	57.3498	50.8838	94.8486	512.017	982.721	16.7346	9.66467	25.959
Cyclopropane	5	16	40	140	0.0503387	0.0540827	0.20498	85	67.3889	103.264	58.4812	52.8306	94.8486	530.813	1026.51	17.0383	9.66467	25.8017
Cyclopropane	5	16	50	145	0.0569652	0.0609692	0.182264	85	68.0089	111.679	56.4595	60.6679	92.248	526.677	1045.97	16.9368	9.55419	28.7892
Cyclopropane	5	16	55	150	0.0591823	0.0631583	0.175424	85	68.3477	112.629	56.1341	64.4144	90.8188	533.511	1072.68	17.068	9.47009	30.258
Cyclopropane	5	16	60	150	0.0599811	0.0640666	0.174303	85	68.7002	115.496	54.3583	63.14	89.366	512.063	1035.81	16.2048	9.37141	30.3059
Cyclopropane	5	19	20	110	0.00349313	0.00345479	2.51754	68.2128	70.8593	73.2128	70.297	29.2923	80.4276	5111.38	8930.4	137.533	3.42161	161.685
Cyclopropane	5	19	20	125	0.00340505	0.00337108	2.5577	68.2128	70.8593	73.2128	74.1049	31.4387	80.4276	5505.31	9841.44	142.145	3.42161	149.204
Cyclopropane	5	19	20	145	0.00327465	0.00324574	2.63311	68.2128	70.8593	73.2128	79.2176	34.2165	80.4276	6034.34	11148.9	146.995	3.42161	141.844
Cyclopropane	5	19	30	110	0.0287367	0.0307408	0.381678	85	73.4389	93.3941	64.7078	23.4298	69.5057	444.923	801.959	13.5219	7.37823	25.4602
Cyclopropane	5	19	30	115	0.0286938	0.030609	0.377317	85	73.4389	93.1858	66.1472	24.3756	69.5057	461.692	838.714	13.926	7.37823	24.2243
Cyclopropane	5	19	35	110	0.0357974	0.0382771	0.312513	85	73.808	101.378	61.8413	28.5142	67.9521	428.981	783.432	12.5571	7.2734	30.87
Cyclopropane	5	19	35	115	0.0359835	0.0383505	0.305458	85	73.808	100.73	63.4814	30.0846	67.9521	448.941	825.93	13.4167	7.2734	28.1471
Cyclopropane	5	19	35	140	0.0355457	0.0374286	0.292017	85	73.808	97.9606	70.8528	36.4624	67.9521	537.983	1029.93	15.2331	7.2734	23.5714
Cyclopropane	5	19	35	145	0.0353139	0.0371136	0.291588	85	73.808	97.4388	72.2501	37.5782	67.9521	554.774	1071.15	15.4417	7.2734	23.4574
Cyclopropane	5	19	40	115	0.0405514	0.0432304	0.27516	85	74.2015	108.823	60.4603	32.7484	66.3235	427.2	797.046	11.5345	7.15521	32.0558
Cyclopropane	5	19	40	120	0.0410315	0.0435863	0.267251	85	74.2015	107.492	62.338	35.0325	66.3235	450.882	846.744	13.0978	7.15521	29.1333
Cyclopropane	5	19	40	125	0.0413223	0.0437631	0.261423	85	74.2015	106.321	64.0546	37.0784	66.3235	472.504	893.521	13.8193	7.15521	27.4939
Cyclopropane	5	19	40	130	0.0414376	0.0437693	0.257281	85	74.2015	105.305	65.6744	38.9281	66.3235	492.837	938.833	14.3544	7.15521	26.2374
Cyclopropane	5	19	40	135	0.041437	0.0436652	0.254712	85	74.2015	104.31	67.2287	40.6377	66.3235	512.273	983.212	14.7518	7.15521	25.9721
Cyclopropane	5	19	40	140	0.0413481	0.0434782	0.252919	85	74.2015	103.264	68.7369	42.2352	66.3235	531.079	1027.02	15.0636	7.15521	25.8144
Cyclopropane	5	19	40	145	0.0411744	0.0432089	0.251801	85	74.2015	102.615	70.2115	43.7626	66.3235	549.436	1071.54	15.3336	7.15521	25.7464
Cyclopropane	5	19	40	150	0.0409452	0.0428892	0.250744	85	74.2015	101.801	71.6614	45.2059	66.3235	567.428	1115.85	15.5561	7.15521	24.9405
Cyclopropane	5	19	50	140	0.0482577	0.0506644	0.22019	85	75.0375	113.805	64.2516	47.6139	62.8031	503.131	993.395	14.3079	6.84816	28.7252
Cyclopropane	5	19	55	145	0.0504742	0.0528543	0.210372	85	75.4715	115.078	63.682	50.7405	60.9966	507.697	1015.36	14.2345	6.68328	29.9276
Cyclopropane	5	19	55	150	0.0511	0.0533815	0.205717	85	75.4715	112.629	65.5982	54.1252	60.9966	533.841	1073.34	14.9119	6.68328	30.2737
Cyclopropane	5	19	60	145	0.0506485	0.053072	0.211257	85	75.9126	118.536	60.8579	48.457	59.1515	479.112	965.139	12.5953	6.55173	29.3711
Cyclopropane	5	19	60	150	0.0521096	0.0544342	0.203482	85	75.9126	115.496	63.2249	53.3101	59.1515	512.376	1036.44	14.2359	6.55173	30.5693
Cyclopropane	5	22	30	140	0.0191179	0.0197768	0.544985	85	79.5043	92.3457	83.6628	19.0931	44.0952	541.786	1026.46	14.1827	4.90559	20.7891
Cyclopropane	5	25	50	145	0.0349883	0.0352405	0.305595	85	87.6845	111.679	83.2621	34.4872	9.75645	528.395	1049.38	13.1444	1.11631	28.8682
Cyclopropane	5	25	60	145	0.0378498	0.037989	0.286004	85	88.8964	118.536	75.355	34.0652	4.62051	477.943	962.784	10.0144	0.531173	29.2361
Cyclopropane	5	25	60	150	0.0392489	0.0393834	0.273147	85	88.8964	115.496	78.9651	37.9206	4.62051	511.126	1033.91	11.6853	0.531173	30.4119
Cyclopropane	6	10	30	125	0.0638646	0.0729757	0.156537	84	51.9136	93.4825	33.0403	65.1588	159.598	500.667	925.449	24.9008	11.823	20.8893
Cyclopropane	6	10	40	135	0.0732371	0.0828986	0.136268	84	51.8809	105.305	32.6534	79.4133	159.717	517.028	994.209	25.3466	12.1323	23.5136
Cyclopropane	6	10	50	135	0.0766726	0.0871708	0.132025	84	52.0498	117.492	31.5245	79.4896	159.008	479.275	943.798	24.3834	12.3265	25.3783
Cyclopropane	6	10	50	140	0.077431	0.0874426	0.129676	84	52.0498	115.071	31.9735	84.4396	159.008	505.999	1001.62	25.3466	12.3265	25.4427
Cyclopropane	6	10	50	145	0.0779843	0.0875696	0.127774	84	52.0498	112.85	32.3805	88.954	159.008	530.226	1055.55	25.8413	12.3265	25.5733
Cyclopropane	6	10	50	150	0.0782412	0.0874208	0.126625	84	52.0498	110.869	32.764	93.033	159.008	552.9	1107.58	26.1747	12.3265	26.3417
Cyclopropane	6	10	55	150	0.079576	0.0890626	0.125426	84	52.1866	113.802	32.2792	92.6141	158.419	536.378	1081.1	26.0768	12.3829	27.3582
Cyclopropane	6	13	15	95	0.00975796	0.00965377	0.905419	54.7489	54.6321	60.7489	46.3984	64.1994	148.265	4111.8	6914.97	132.659	4.4059	122.649
Cyclopropane	6	13	15	120	0.00945239	0.00936465	0.920674	54.7489	54.6321	60.7489	49.3573	71.6372	148.265	4589.57	7989.76	137.205	4.4059	107.384
Cyclopropane	6	13	15	125	0.00935736	0.00927285	0.927795	54.7489	54.6321	60.7489	49.9578	72.9094	148.265	4686.36	8218.71	138.027	4.4059	105.861
Cyclopropane	6	13	20	95	0.0282497	0.0294834	0.334829	68.2128	55.1102	74.2128	44.765	53.9987	146.235	1108.39	1898.11	39.2967	6.42819	44.631
Cyclopropane	6	13	20	100	0.0281663	0.0293556	0.333408	68.2128	55.1102	74.2128	45.3811	55.6106	146.235	1139.85	1965.73	39.8169	6.42819	42.0475
Cyclopropane	6	13	20	125	0.0273339	0.0283174	0.334751	68.2128	55.1102	74.2128	48.4369	62.9537	146.235	1295.34	2319.25	41.6007	6.42819	35.8199
Cyclopropane	6	13	20	135	0.0268605	0.0277695	0.337972	68.2128	55.1102	74.2128	49.6652	65.6402	146.235	1357.61	2470.43	42.063	6.42819	34.7835
Cyclopropane	6	13	30	105	0.0502512	0.056801	0.21067	84	60.3069	94.4741	43.2094	42.4994	124.465	432.985	775.562	17.1151	9.98651	25.869
Cyclopropane	6	13	30	110	0.0503085	0.0565715	0.207381	84	60.3069	94.2719	43.9218	44.3163	124.465	450.608	813.36	17.6313	9.98651	23.555
Cyclopropane	6	13	30	145	0.0485361	0.0531253	0.2025	84	60.3069	92.9774	48.5674	54.7943	124.465	564.158	1080.08	19.1398	9.98651	19.1012
Cyclopropane	6	13	35	125	0.0562516	0.0624137	0.181633	84	60.4226	100.385	44.8019	55.0855	124.015	491.54	919.629	18.3602	10.0703	23.2193
Cyclopropane	6	13	35	145	0.0552628	0.0604161	0.179095	84	60.4226	98.3542	47.5499	62.6408	124.015	561.207	1085.48	19.2259	10.0703	21.5727
Cyclopropane	6	13	40	120	0.0599913	0.0669625	0.173936	84	60.5851	108.629	42.767	55.1046	123.296	454.404	855.104	17.1322	10.1076	26.4666
Cyclopropane	6	13	40	125	0.0603795	0.0670365	0.170717	84	60.5851	107.364	43.5989	58.1432	123.296	476.536	902.867	17.9245	10.1076	25.035
Cyclopropane	6	13	40	130	0.0605758	0.0669401	0.168423	84	60.5851	106.258	44.3805	60.9274	123.296	497.255	948.932	18.3993	10.1076	24.2484
Cyclopropane	6	13	40	135	0.0605963	0.0666813	0.166745	84	60.5851	105.305	45.1298	63.4996	123.296	517.028	994.209	18.7291	10.1076	23.5126
Cyclopropane	6	13	40	140	0.0604978	0.0663196	0.165711	84	60.5851	104.264	45.8565	65.9022	123.296	536.107	1038.75	18.9997	10.1076	23.2808
Cyclopropane	6	13	40	145	0.060293	0.0658628	0.165078	84	60.5851	103.326	46.5672	68.1776	123.296	554.692	1083.31	19.2112	10.1076	23.1624
Cyclopropane	6	13	40	150	0.0599647	0.065287	0.164756	84	60.5851	102.737	47.2661	70.3399	123.296	572.909	1128.74	19.4006	10.1076	22.8341
Cyclopropane	6	13	50	145	0.0662141	0.0723403	0.152286	84	61.012	112.85	44.5456	73.0697	121.541	530.409	1055.91	19.0872	10.1405	25.5801
Cyclopropane	6	13	50	150	0.0664571	0.0723246	0.150787	84	61.012	110.869	45.3596	76.5547	121.541	553.09	1107.96	19.4398	10.1405	26.3501
Cyclopropane	6	13	55	140	0.0661554	0.0727986	0.154863	84	61.2631	119.581	42.3314	66.8643	120.494	479.126	957.229	17.192	10.1236	25.8472
Cyclopropane	6	13	55	150	0.0681114	0.074186	0.148243	84	61.2631	113.802	44.3285	76.7206	120.494	536.633	1081.62	19.1932	10.1236	27.3689
Cyclopropane	6	13	60	150	0.0684904	0.0747449	0.148235	84	61.5331	116.775	43.1634	74.5267	119.367	513.568	1041.68	18.4102	10.0815	26.8486
Cyclopropane	6	16	40	135	0.0501423	0.053837	0.204648	84	68.182	105.305	55.9846	50.9783	91.5347	517.32	994.772	15.7224	7.98518	23.5251
Cyclopropane	6	16	45	140	0.0538042	0.0575743	0.190445	84	68.4997	109.724	55.4996	56.2167	90.2049	524.149	1026.49	15.7958	7.92483	24.6834
Cyclopropane	6	16	50	135	0.0552572	0.0593715	0.188575	84	68.8367	117.492	52.3377	53.4301	88.7791	479.506	944.253	14.4055	7.84445	25.3892
Cyclopropane	6	19	20	115	0.00345164	0.00341787	2.53465	68.2128	71.8593	74.2128	70.0544	28.2445	76.2362	4944.58	8716.87	123.065	3.02615	137.824
Cyclopropane	6	19	20	135	0.0033374	0.0033086	2.59237	68.2128	71.8593	74.2128	75.0151	30.9971	76.2362	5443.17	9904.91	128.445	3.02615	127.773
Cyclopropane	6	19	35	125	0.0358109	0.0378126	0.294643	84	74.6466	100.385	65.1114	32.9415	64.4357	491.646	919.827	13.5104	5.85785	23.2229
Cyclopropane	6	19	40	140	0.0411061	0.0430754	0.251014	84	75.0583	104.264	67.2503	42.3159	62.7101	536.486	1039.48	14.2075	5.7305	23.296
Cyclopropane	6	19	40	145	0.0409671	0.0428502	0.249775	84	75.0583	103.326	68.6947	43.8716	62.7101	555.084	1084.07	14.458	5.7305	23.1783
Cyclopropane	6	19	50	150	0.048489	0.0505231	0.212221	84	75.9215	110.869	66.2253	52.8674	59.1162	553.509	1108.8	14.2689	5.44854	26.3654
Cyclopropane	6	19	55	150	0.0506534	0.0527508	0.20487	84	76.3661	113.802	64.1184	53.8719	57.2223	536.852	1082.06	13.9918	5.28811	27.3775
Cyclopropane	6	19	60	150	0.0514976	0.0536268	0.202926	84	76.8163	116.775	61.7344	52.762	55.3311	513.81	1042.18	13.1754	5.16256	27.0542
Cyclopropane	7	10	45	145	0.0756103	0.0845211	0.129587	83	52.6309	109.193	31.6796	88.1755	156.591	549.391	1085.58	24.6103	10.6742	22.95
Cyclopropane	7	10	45	150	0.0755272	0.0840578	0.128949	83	52.6309	107.884	32.0018	91.5001	156.591	569.744	1134.3	24.8479	10.6742	23.12
Cyclopropane	7	10	50	140	0.0768101	0.0864413	0.129089	83	52.7571	116.336	30.8512	84.1518	156.044	509.051	1010.26	23.8334	10.723	23.192
Cyclopropane	7	10	50	145	0.0774157	0.0866366	0.127247	83	52.7571	114.055	31.2283	88.7895	156.044	533.878	1065.46	24.3614	10.723	23.637
Cyclopropane	7	10	50	150	0.0777204	0.0865539	0.12588	83	52.7571	111.967	31.582	92.959	156.044	556.979	1118.31	24.703	10.723	23.7173
Cyclopropane	7	10	55	150	0.0789519	0.0880804	0.124816	83	52.9126	115.01	31.1309	92.3083	155.415	539.442	1090.06	24.5136	10.762	24.7111
Cyclopropane	7	10	60	150	0.078934	0.0883423	0.125447	83	53.0923	118.109	30.613	89.0693	154.65	514.737	1047.05	23.725	10.7608	24.1097
Cyclopropane	7	13	25	135	0.039764	0.0428922	0.238348	79.3991	56.5848	86.3991	47.0171	55.6008	140.064	728.226	1352.91	23.2428	9.63587	20.7269
Cyclopropane	7	13	35	115	0.0557348	0.062165	0.185198	83	61.1349	102.747	42.1408	50.6225	121.047	458.526	846.481	16.6489	8.68414	23.7341
Cyclopropane	7	13	35	125	0.0559219	0.0618039	0.181119	83	61.1349	101.262	43.5602	55.2041	121.047	497.006	931.308	17.562	8.68414	22.4569
Cyclopropane	7	13	35	130	0.055819	0.061444	0.179436	83	61.1349	100.763	44.2361	57.2841	121.047	515.234	973.333	17.8378	8.68414	20.964
Cyclopropane	7	13	40	120	0.0595319	0.0661852	0.173037	83	61.323	109.795	41.5844	54.9993	120.257	458.213	864.093	16.1508	8.67079	24.3766
Cyclopropane	7	13	50	140	0.0651434	0.0712392	0.15416	83	61.7892	116.336	42.4525	68.9308	118.28	509.225	1010.6	17.3703	8.67349	23.199
Cyclopropane	7	13	50	150	0.0659967	0.0715911	0.149988	83	61.7892	111.967	44.077	76.4679	118.28	557.169	1118.69	18.2836	8.67349	23.7239
Cyclopropane	7	13	55	150	0.0675488	0.0733405	0.147691	83	62.0557	115.01	43.0726	76.4014	117.162	539.514	1090.21	18.0928	8.64185	24.715
Cyclopropane	7	13	60	150	0.0677647	0.0737213	0.148106	83	62.3388	118.109	41.923	73.8631	115.981	514.875	1047.33	17.3438	8.65476	24.2668
Cyclopropane	7	16	35	120	0.0449718	0.0485907	0.230909	83	68.6753	102.044	53.0893	41.2145	89.441	478.119	889.26	14.2501	6.77874	22.4298
Cyclopropane	7	16	40	120	0.0491647	0.0531512	0.213332	83	68.9886	109.795	51.1155	43.8486	88.1539	458.277	864.214	13.1792	6.72424	24.3788
Cyclopropane	7	19	35	110	0.0352055	0.0373205	0.308601	83	75.4994	103.553	59.1329	28.4132	60.8755	437.741	802.358	10.9095	4.80798	25.9948
Cyclopropane	7	19	40	140	0.0408636	0.0426798	0.250003	83	75.9272	105.305	65.7768	42.3878	59.0718	541.779	1051.86	13.527	4.68293	21.5819
Cyclopropane	7	19	40	150	0.0405433	0.0422044	0.248163	83	75.9272	103.388	68.5787	45.4706	59.0718	579.101	1142.43	14.0221	4.68293	21.5148
Cyclopropane	7	19	50	150	0.0481243	0.0499894	0.211405	83	76.8152	111.967	64.746	52.7515	55.343	557.398	1119.15	13.4407	4.4121	23.73
Cyclopropane	7	19	60	150	0.0508652	0.0528046	0.203221	83	77.7281	118.109	60.2526	52.1999	51.5119	515.254	1048.1	12.3847	4.17215	24.438
Cyclopropane	7	22	30	140	0.0189563	0.019478	0.53909	83	81.2897	93.7456	80.3628	19.3135	36.5948	556.042	1056.18	12.7002	2.96149	18.5175
Cyclopropane	7	22	35	130	0.0272988	0.0280594	0.383489	83	81.8194	100.763	74.2801	25.6668	34.3724	515.6	974.025	11.9921	2.78626	20.977
Cyclopropane	7	22	40	145	0.0329889	0.0337467	0.310741	83	82.3544	104.211	76.9233	34.7508	32.1502	561.3	1098.13	12.5879	2.61049	21.6127
Cyclopropane	8	10	20	145	0.0411732	0.0435705	0.218029	68.2128	46.3321	76.2128	32.5965	89.7494	182.931	1156.13	2147.17	40.9148	7.4255	25.3224
Cyclopropane	8	10	25	130	0.0545599	0.0606702	0.172306	79.3991	47.0836	87.3991	31.3736	73.7708	179.787	683.233	1260.56	28.0234	11.864	19.2523
Cyclopropane	8	10	30	145	0.061786	0.0688878	0.154615	82	53.1143	94.0857	31.6826	73.3319	154.579	578.572	1109.99	22.9985	9.23967	17.4717
Cyclopropane	8	10	40	135	0.0723992	0.0813513	0.135014	82	53.2155	107.108	30.3308	79.6033	154.128	526.823	1016.53	22.7747	9.38064	20.5506
Cyclopropane	8	10	45	135	0.0746333	0.0839809	0.131767	82	53.3301	113.553	29.8817	80.5796	153.668	509.609	995.705	22.5664	9.42533	21.306
Cyclopropane	8	10	45	145	0.0751332	0.0837016	0.129044	82	53.3301	110.328	30.5042	88.2018	153.668	553.929	1097.07	23.2957	9.42533	21.0164
Cyclopropane	8	10	50	140	0.0761601	0.0854183	0.128821	82	53.4765	117.608	29.7422	83.7935	153.022	511.872	1018.5	22.4128	9.44808	21.4046
Cyclopropane	8	10	50	145	0.0768296	0.0856941	0.126853	82	53.4765	115.266	30.0892	88.5699	153.022	537.331	1075.04	22.964	9.44808	21.6535
Cyclopropane	8	13	35	115	0.0553347	0.0614596	0.184511	82	61.8637	103.792	40.9658	50.598	117.982	463.044	856.362	15.6689	7.5787	22.1733
Cyclopropane	8	13	40	120	0.0590628	0.0654062	0.172573	82	62.0752	110.992	40.4137	54.8259	117.077	461.53	872.245	15.2248	7.57194	22.634
Cyclopropane	8	13	40	125	0.0594895	0.0655425	0.16958	82	62.0752	109.532	41.1996	57.9917	117.077	484.857	922.307	16.097	7.57194	21.6921
Cyclopropane	8	13	40	145	0.0596502	0.0647234	0.163765	82	62.0752	105.265	43.9422	68.5108	117.077	565.728	1109.1	17.4551	7.57194	20.1409
Cyclopropane	8	13	40	150	0.059412	0.0642704	0.163495	82	62.0752	104.155	44.5828	70.7556	117.077	584.407	1154.68	17.6494	7.57194	20.2933
Cyclopropane	8	13	50	135	0.063638	0.0697167	0.157549	82	62.5774	120.308	40.3223	63.9725	114.968	483.377	957.3	15.4622	7.52016	21.3243
Cyclopropane	8	13	50	145	0.0651987	0.0707607	0.151479	82	62.5774	115.266	42.0497	72.7027	114.968	537.513	1075.41	17.0831	7.52016	21.6601
Cyclopropane	8	13	55	150	0.0669635	0.0724789	0.14752	82	62.858	116.254	41.83	76.0551	113.807	542.371	1098.88	17.1305	7.48145	22.6175
Cyclopropane	8	16	35	110	0.0442248	0.0479556	0.238557	82	69.4761	104.681	49.5443	37.161	86.0847	441.59	810.958	11.9544	5.80083	24.2057
Cyclopropane	8	16	40	130	0.0494315	0.0528582	0.205595	82	69.8081	108.239	52.2095	48.8024	84.7205	506.667	970.489	13.7982	5.73895	21.0922
Cyclopropane	8	19	55	150	0.0497102	0.0514519	0.204477	82	78.1814	116.254	61.1961	53.3241	49.6388	542.954	1100.06	12.3872	3.49298	22.6384
Cyclopropane	8	22	45	145	0.0372665	0.0379499	0.274373	82	83.8384	110.328	72.852	39.0336	25.8862	554.613	1098.42	11.7352	1.84502	21.038
Cyclopropane	8	22	50	145	0.0403359	0.0410198	0.255156	82	84.385	115.266	70.2088	41.314	23.5785	537.805	1075.99	11.3856	1.68057	21.6708
Cyclopropane	9	10	20	145	0.0411291	0.0435479	0.217794	68.2128	47.3321	77.2128	31.2222	87.3878	178.752	1124.69	2092.44	37.9248	6.91321	23.5129
Cyclopropane	9	10	20	150	0.04073	0.0430542	0.219274	68.2128	47.3321	77.2128	31.44	89.0407	178.752	1149.94	2158.46	38.0915	6.91321	23.4099
Cyclopropane	9	10	35	130	0.0682645	0.0767356	0.142192	81	53.8043	102.453	29.326	73.6426	151.695	526.066	996.869	21.5551	8.34492	18.7227
Cyclopropane	9	10	40	135	0.0719655	0.0805753	0.134762	81	53.9057	108.061	29.1872	79.6509	151.234	531.523	1027.48	21.737	8.3765	19.4556
Cyclopropane	9	10	45	145	0.0746559	0.0828902	0.128813	81	54.0423	111.481	29.341	88.2108	150.696	558.369	1108.46	22.1647	8.40388	19.7043
Cyclopropane	9	10	50	145	0.0762449	0.0847614	0.126865	81	54.2075	116.418	28.9633	88.3219	149.981	540.671	1084.32	21.9451	8.4136	20.4143
Cyclopropane	9	13	15	100	0.00965815	0.00957602	0.906265	54.7489	57.6321	63.7489	43.0732	59.3039	135.718	3798.59	6456.54	103.323	3.47812	90.5971
Cyclopropane	9	13	20	105	0.0278821	0.0290964	0.332449	68.2128	58.1102	77.2128	42.2008	51.3852	133.689	1053.49	1837.91	31.0137	5.00928	30.4784
Cyclopropane	9	13	20	145	0.0262616	0.02715	0.341648	68.2128	58.1102	77.2128	46.4507	61.7277	133.689	1281.22	2383.66	33.0226	5.00928	26.4152
Cyclopropane	9	13	25	115	0.0406916	0.0444885	0.237908	79.3991	58.7925	88.3991	42.0839	46.2288	130.819	599.685	1080.92	18.7423	7.91215	18.9478
Cyclopropane	9	13	25	130	0.0399588	0.043301	0.237795	79.3991	58.7925	88.3991	43.733	50.1955	130.819	654.74	1210.07	19.3329	7.91215	17.591
Cyclopropane	9	13	25	140	0.0393062	0.0423729	0.239251	79.3991	58.7925	88.3991	44.8249	52.6582	130.819	691.036	1299.86	19.6266	7.91215	17.1308
Cyclopropane	9	13	30	105	0.0492746	0.0549473	0.207755	81	62.4061	97.4547	39.7241	42.6837	115.685	448.426	807.051	14.6075	6.68535	21.2984
Cyclopropane	9	13	30	115	0.0494286	0.0546273	0.20272	81	62.4061	96.5851	40.9654	46.4487	115.685	485.004	886.052	15.5547	6.68535	18.8399
Cyclopropane	9	13	35	115	0.0549366	0.0607719	0.184286	81	62.6079	104.861	39.8028	50.5461	114.853	467.301	865.837	14.8819	6.68063	21.0273
Cyclopropane	9	13	40	120	0.0585868	0.0646272	0.1724	81	62.8408	112.222	39.2551	54.642	113.886	464.805	880.41	14.4013	6.6618	21.1721
Cyclopropane	9	13	40	130	0.0593657	0.064879	0.166959	81	62.8408	109.316	40.7191	60.8988	113.886	510.897	980.58	15.8219	6.6618	19.7231
Cyclopropane	9	13	40	135	0.0595015	0.0647799	0.165304	81	62.8408	108.061	41.3838	63.657	113.886	531.743	1027.91	16.1838	6.6618	19.4626
Cyclopropane	9	13	40	140	0.059483	0.0645359	0.16431	81	62.8408	106.979	42.0243	66.2266	113.886	551.748	1074.71	16.4586	6.6618	19.5681
Cyclopropane	9	13	40	145	0.0593298	0.0641647	0.163534	81	62.8408	106.068	42.6479	68.6364	113.886	571.128	1121.48	16.6912	6.6618	19.1512
Cyclopropane	9	13	50	140	0.0639578	0.0694773	0.154403	81	63.3762	118.924	40.0342	68.2131	111.628	514.637	1026.78	15.7911	6.59214	20.1067
Cyclopropane	9	13	50	145	0.0646804	0.0699723	0.151639	81	63.3762	116.418	40.8214	72.4625	111.628	540.816	1084.61	16.3833	6.59214	20.4189
Cyclopropane	9	13	55	150	0.0663804	0.0716243	0.147667	81	63.67	117.536	40.6007	75.6905	110.413	545.056	1107.36	16.312	6.5461	21.0515
Cyclopropane	9	13	60	150	0.0662667	0.0716582	0.148596	81	63.9769	120.915	39.4778	72.3716	109.125	516.479	1056.99	15.3775	6.53721	20.0857
Cyclopropane	9	16	25	150	0.0268542	0.0282326	0.351528	79.3991	67.6268	88.3991	59.155	37.3383	93.8418	727.634	1394.16	16.957	5.58069	16.8819
Cyclopropane	9	16	30	145	0.0367403	0.0389402	0.265356	81	69.9617	94.9966	56.7701	41.5481	84.0837	585.68	1125.56	14.2234	5.07906	16.5846
Cyclopropane	9	16	35	115	0.0441718	0.0475143	0.233595	81	70.2905	104.861	49.457	39.2362	82.6982	467.496	866.199	12.2526	5.01738	21.0353
Cyclopropane	9	16	35	120	0.0443733	0.0475705	0.229902	81	70.2905	104.03	50.5218	41.256	82.6982	487.995	910.806	12.8227	5.01738	19.9147
Cyclopropane	9	19	40	135	0.0403858	0.0419762	0.251385	81	77.699	108.061	61.4767	40.7164	51.6399	532.073	1028.54	11.9233	3.2301	19.4723
Cyclopropane	9	22	40	150	0.0324668	0.0329894	0.308974	81	84.2383	105.193	75.4569	36.0925	24.207	590.572	1169.32	11.738	1.5357	19.082
Cyclopropane	9	25	30	140	0.0111647	0.0111956	0.908777	81	89.0871	95.0904	86.9679	11.2773	3.82949	568.214	1081.99	10.9819	0.244102	16.7133
Cyclopropane	10	10	35	130	0.0678797	0.076021	0.142067	80	54.4846	103.315	28.1809	73.757	148.843	531.267	1008.32	20.708	7.52171	17.9039
Cyclopropane	10	10	35	145	0.0671537	0.0743062	0.141028	80	54.4846	101.494	28.8161	81.1833	148.843	585.751	1139.86	21.2804	7.52171	17.136
Cyclopropane	10	10	35	150	0.0667932	0.0736504	0.141119	80	54.4846	100.68	29.0228	83.4805	148.843	603.363	1183.86	21.4149	7.52171	17.1706
Cyclopropane	10	10	40	130	0.0712861	0.0799135	0.135982	80	54.6101	110.551	27.8184	76.2484	148.311	514.932	990.645	20.3962	7.54053	18.6273
Cyclopropane	10	10	40	150	0.0711519	0.0784178	0.133012	80	54.6101	106.005	28.7235	88.6735	148.311	595.279	1180.59	21.4096	7.54053	18.1918
Cyclopropane	10	10	45	145	0.0741981	0.0821148	0.128796	80	54.7669	112.43	28.19	88.1638	147.65	562.531	1118.89	21.2293	7.54958	18.7508
Cyclopropane	10	10	50	145	0.0756498	0.0838285	0.12692	80	54.9495	117.608	27.8507	88.0391	146.881	543.858	1093.43	20.9793	7.54797	19.0234
Cyclopropane	10	13	30	135	0.0484461	0.0526076	0.199625	80	63.1416	96.1591	41.9797	53.0837	112.634	559.166	1057.09	15.8507	5.95462	16.4845
Cyclopropane	10	13	35	130	0.0549058	0.0597757	0.178308	80	63.3668	103.315	40.498	57.6226	111.676	531.304	1008.39	15.5345	5.93404	17.9059
Cyclopropane	10	13	40	135	0.0591122	0.064133	0.165276	80	63.6192	109.255	40.1598	63.665	110.627	536.314	1039.13	15.4922	5.90583	18.3891
Cyclopropane	10	13	50	150	0.0645906	0.0694105	0.149805	80	64.1851	115.427	40.3071	76.0623	108.226	568.536	1149.87	15.9908	5.82199	19.2398
Cyclopropane	10	19	35	130	0.0349083	0.0362607	0.289818	80	78.1333	103.315	60.8338	34.5135	49.8464	531.893	1009.51	11.4748	2.81571	17.9223
Cyclopropane	10	22	35	130	0.0267962	0.0272631	0.382645	80	84.6307	103.315	69.744	25.7693	22.5716	532.04	1009.79	10.4441	1.29054	17.9265
Cyclopropane	11	10	55	150	0.0762358	0.0839936	0.125116	79	55.9201	120.229	26.6764	90.4836	142.823	549.383	1122.65	20.1381	6.79882	18.2231
Cyclopropane	11	13	20	90	0.0279761	0.0293898	0.337539	68.2128	60.1102	79.2128	38.2756	43.3854	125.321	895.054	1532.77	25.1751	4.32818	30.5278
Cyclopropane	11	13	35	130	0.054595	0.0592278	0.178468	79	64.1394	104.316	39.276	57.7103	108.453	536.434	1020.01	15.0127	5.30371	17.3186
Cyclopropane	11	13	35	135	0.0544801	0.0589163	0.177489	79	64.1394	103.553	39.8233	59.824	108.453	555.223	1064.13	15.2565	5.30371	16.7527
Cyclopropane	11	13	40	130	0.0584958	0.0634755	0.167343	79	64.4097	111.659	38.3408	60.7185	107.327	519.074	1000.72	14.6769	5.26933	17.6224
Cyclopropane	11	13	45	150	0.0619114	0.0663241	0.154763	79	64.6991	111.862	39.8812	74.5951	106.102	588.567	1181.47	15.5968	5.22601	17.8837
Cyclopropane	11	13	50	145	0.0635879	0.0683574	0.152351	79	65.0038	118.918	38.4046	71.8911	104.843	547.078	1102.94	14.9974	5.18125	18.0717
Cyclopropane	11	13	55	145	0.0638955	0.0688176	0.152242	79	65.3211	123.701	37.3556	69.2905	103.51	517.868	1054.76	14.0254	5.12883	17.4006
Cyclopropane	11	13	55	150	0.0651013	0.0698182	0.148626	79	65.3211	120.229	38.1829	74.74	103.51	549.636	1123.17	14.9024	5.12883	18.2308
Cyclopropane	11	16	35	130	0.043875	0.046443	0.225927	79	71.9581	104.316	49.8917	44.9532	75.7046	536.581	1020.29	12.5722	3.82331	17.3228
Cyclopropane	11	19	35	135	0.0346248	0.0357957	0.288324	79	79.0343	103.553	60.6928	35.9037	46.0764	555.909	1065.44	11.3438	2.37525	16.7713
Cyclopropane	11	19	40	150	0.0396878	0.040828	0.247639	79	79.5123	106.723	62.5728	45.8321	44.059	601.343	1194.36	11.8684	2.27314	17.5232
Cyclopropane	11	19	50	150	0.0466397	0.0478775	0.212606	79	80.479	116.503	58.9621	52.2183	39.9938	572.666	1160.88	11.3087	2.06558	18.2976
Cyclopropane	11	19	55	150	0.0481916	0.0494409	0.2069	79	80.9648	120.229	56.9039	52.2446	37.9753	550.466	1124.87	10.6863	1.9624	18.2552
Cyclopropane	11	22	50	145	0.0392037	0.0395128	0.257526	79	87.2934	118.918	65.645	40.7662	11.4012	548.529	1105.87	9.74522	0.592235	18.1134
Cyclopropane	11	22	60	150	0.0415171	0.0417132	0.243616	79	88.4126	123.946	61.7238	41.4984	6.68534	518.206	1067.6	8.48548	0.34914	17.0671
Cyclopropane	12	10	35	140	0.0668339	0.073728	0.141151	78	55.8905	103.792	26.2397	79.2075	142.953	578.895	1120.63	19.6566	6.21302	16.1977
Cyclopropane	12	13	30	110	0.0484684	0.0531325	0.204881	78	64.6594	99.9532	36.897	44.7374	106.279	482.026	878.22	13.5077	4.79501	17.2997
Cyclopropane	12	13	40	125	0.0576276	0.0625643	0.170366	78	65.2117	114.375	36.5507	57.3547	103.967	499.276	958.384	13.5173	4.72216	17.1908
Cyclopropane	12	13	40	135	0.0583238	0.0628521	0.16584	78	65.2117	111.325	37.7496	63.5737	103.967	545.026	1060.26	14.4993	4.72216	16.6542
Cyclopropane	12	13	40	145	0.058329	0.062485	0.16375	78	65.2117	108.953	38.8382	68.8703	103.967	586.223	1157.8	15.0348	4.72216	16.4256
Cyclopropane	12	13	55	150	0.0644418	0.0689087	0.149386	78	66.1598	121.65	36.9946	74.2037	99.9956	551.577	1130.63	14.3066	4.57689	17.097
Cyclopropane	12	19	20	150	0.00321085	0.00320016	2.68294	68.2128	77.8593	80.2128	68.6317	21.5579	51.0498	3796.36	7164.56	66.2864	1.53402	62.4185
Cyclopropane	13	13	30	140	0.0474967	0.0509238	0.199752	77	65.4398	98.2204	38.5842	55.1819	103.014	594.395	1138.49	14.502	4.32869	14.4534
Cyclopropane	13	13	30	145	0.0471774	0.0504609	0.200155	77	65.4398	97.8114	39.0326	56.69	103.014	611.394	1181.31	14.641	4.32869	14.5015
Cyclopropane	13	13	35	145	0.0534747	0.0571425	0.177252	77	65.7231	103.993	38.3069	64.0823	101.847	602.925	1179.05	14.6534	4.29289	15.2247
Cyclopropane	13	13	40	135	0.0579207	0.062213	0.16634	77	66.0247	112.357	36.5635	63.4931	100.578	549.214	1070.57	13.9982	4.25001	16.0239
Cyclopropane	13	13	40	140	0.0580492	0.062165	0.164961	77	66.0247	110.992	37.0871	66.3123	100.578	570.553	1120.18	14.3024	4.25001	16.0032
Cyclopropane	13	13	40	145	0.058011	0.0619549	0.164056	77	66.0247	109.795	37.5928	68.9216	100.578	591.067	1169.36	14.5408	4.25001	15.844
Cyclopropane	13	13	40	150	0.0578637	0.0616422	0.163551	77	66.0247	108.758	38.086	71.396	100.578	610.982	1218.59	14.7435	4.25001	15.7709
Cyclopropane	13	13	45	145	0.0609539	0.0650866	0.156729	77	66.341	115.884	36.855	71.3215	99.2411	574.783	1151.45	14.3153	4.20335	16.0741
Cyclopropane	13	16	20	135	0.014121	0.0143604	0.638563	68.2128	71.108	81.2128	52.3922	32.8242	79.2903	1311.18	2414.2	25.7949	2.47273	24.1747
Cyclopropane	13	16	40	125	0.0471088	0.0496411	0.211502	77	74.0756	115.617	44.8199	45.4979	66.8222	502.396	966.646	10.6591	2.89013	16.5192
Cyclopropane	13	19	40	145	0.0393267	0.0402672	0.249505	77	81.3635	109.795	58.4487	44.2433	36.2864	591.737	1170.68	10.8563	1.59026	15.8592
Cyclopropane	15	10	40	135	0.069117	0.0758146	0.136124	75	58.3211	114.786	22.5817	79.2649	132.788	556.695	1090.36	17.4975	4.7794	14.6647
Isobutane	3	7	15	115	0.0418849	0.0474914	0.256148	85.4126	54.7071	88.4126	55.2084	40.0197	147.9	481.743	868.352	22.7074	25.7384	28.6798
Isobutane	3	7	20	110	0.0549087	0.063567	0.210617	87	57.7293	102.1	51.6578	42.7356	135.257	378.155	691.446	19.0457	21.5299	39.7357
Isobutane	3	7	20	130	0.0524383	0.0592108	0.205774	87	57.7293	99.3414	56.2094	48.6018	135.257	451.726	851.161	20.1959	21.5299	29.892
Isobutane	3	7	20	135	0.0517369	0.058126	0.20634	87	57.7293	98.6367	57.3157	49.8977	135.257	469.492	891.605	20.351	21.5299	29.4706
Isobutane	3	13	15	115	0.00845459	0.00867521	1.30412	85.4126	81.6505	88.4126	89.8829	7.90864	35.0815	537.088	968.112	17.9805	5.40107	31.3707
Isobutane	3	13	20	105	0.0239492	0.0248674	0.538418	87	82.4363	103.029	78.3387	15.2742	31.7619	358.796	651.625	10.7061	6.17834	52.2148
Isobutane	3	13	20	115	0.0235659	0.0243712	0.5105	87	82.4363	101.311	84.1113	16.7946	31.7619	397.574	732.154	12.7005	6.17834	36.7482
Isobutane	3	13	20	135	0.0223677	0.022996	0.501303	87	82.4363	98.6367	94.9275	19.2775	31.7619	469.998	892.564	14.6609	6.17834	29.4995
Isobutane	3	13	40	150	0.0416164	0.0424244	0.274045	87	84.6911	125.594	82.1266	35.4513	22.3158	431.384	891.981	13.1677	4.39296	35.6503
Isobutane	4	13	20	105	0.0237911	0.0245789	0.525414	86	83.3946	104.224	76.6908	15.2161	27.7768	361.507	657.845	9.96177	4.0874	44.5942
Isobutane	5	7	10	130	0.0191065	0.0196164	0.476693	66.1764	56.1689	71.1764	57.5867	48.1427	141.759	1423.63	2556.93	44.2857	6.2871	41.7332
Isobutane	5	13	15	125	0.00819962	0.0084021	1.32956	85	83.7684	90.0734	91.2793	6.59713	26.1798	455.453	836.974	12.3634	3.09006	19.9183
Isobutane	5	13	20	140	0.0218824	0.0223106	0.489209	85	84.3597	99.7255	93.7616	19.8697	23.7108	495.033	950.869	12.8497	2.80156	23.3884
Isobutane	5	13	30	140	0.0365068	0.0370925	0.298642	85	85.5234	119.807	83.9914	31.6139	18.8295	455.727	910.907	11.6418	2.22727	26.307
Isobutane	5	13	35	145	0.0393257	0.0398736	0.276592	85	86.094	126.755	81.2568	34.0711	16.4295	445.758	913.929	11.1536	1.94319	25.8245
Isobutane	7	7	40	150	0.0627979	0.0694794	0.160201	83	62.2534	134.103	45.4608	57.9015	116.351	410.965	866.322	14.1034	9.34546	16.7764
Isobutane	13	10	15	115	0.0225408	0.0234439	0.456263	77	79.9656	96.8963	59.0566	18.1197	42.1338	448.103	819.065	8.92666	1.91793	13.9406
Isobutane	13	10	25	130	0.0413497	0.0427146	0.246275	77	80.9506	123.094	56.8766	35.8514	38.017	452.125	891.41	8.55585	1.73107	14.9631
Pentane	3	1	5	115	0.0675721	0.0782142	0.153762	87	41.8381	94.5911	35.5671	78.9008	201.693	570.433	1038.67	38.0219	31.6811	39.8306
Propane	3	10	20	140	0.0407916	0.0437116	0.22852	57.2523	30.9441	60.2523	26.0303	99.1824	247.21	1309.59	2348.64	103.947	10.8912	42.3463
Propane	3	10	35	95	0.0747776	0.110759	0.170418	85.9945	43.9262	88.9945	24.0204	38.1176	192.93	194.756	340.663	35.0595	22.6548	24.0047
Propane	3	10	45	145	0.0801807	0.100807	0.141608	87	47.3322	91.4197	25.1888	60.0522	178.748	321.194	613.132	36.5425	18.1538	26.0988
Propane	3	10	45	150	0.0795211	0.0989614	0.141179	87	47.3322	91.1209	25.3371	62.0339	178.748	335.739	646.607	36.6306	18.1538	26.2281
Propane	3	10	50	125	0.0831235	0.110871	0.145973	87	45.3762	95.8164	24.3206	52.7343	186.898	259.274	481.194	37.8022	20.0321	29.5852
Propane	3	10	50	135	0.0836518	0.107692	0.140227	87	45.3762	93.9282	24.6877	59.4976	186.898	299.454	563.823	38.4479	20.0321	30.3153
Propane	3	10	50	140	0.0834835	0.106008	0.138471	87	45.3762	93.2457	24.8543	62.3823	186.898	317.497	602.519	38.5912	20.0321	30.4936
Propane	3	10	50	145	0.0831228	0.104279	0.137243	87	45.3762	92.6843	25.0145	65.0509	186.898	334.751	640.526	38.7323	20.0321	30.6663
Propane	3	10	55	130	0.0841213	0.110953	0.144969	87	44.1753	96.885	24.2781	56.3272	191.917	273.802	513.632	39.8919	22.0354	34.6674
Propane	3	10	60	135	0.0847815	0.110588	0.143215	87	43.4079	97.516	24.2584	59.4839	195.129	287.366	544.608	41.0535	23.0278	37.4854
Propane	3	10	60	145	0.0862546	0.108578	0.136085	87	43.4079	95.4825	24.6562	68.6888	195.129	336.078	646.473	41.8605	23.0278	39.9679
Propane	3	13	15	125	0.00916371	0.00904786	0.958508	43.9831	40.9917	46.9831	42.8363	82.9028	205.205	5530.22	9507.16	246.579	6.32206	156.931
Propane	3	13	15	150	0.00864715	0.00855276	1.00388	43.9831	40.9917	46.9831	45.5185	90.7592	205.205	6201.88	11065.2	250.336	6.32206	158.339
Propane	3	13	20	95	0.0284461	0.0298962	0.33459	57.2523	41.5589	60.2523	38.5286	61.7774	202.845	1259.69	2117.09	72.719	8.57386	57.5037
Propane	3	13	20	125	0.0269409	0.0280507	0.34195	57.2523	41.5589	60.2523	41.699	71.7334	202.845	1509.27	2644.92	75.0846	8.57386	51.9471
Propane	3	13	35	95	0.0603103	0.0846272	0.210268	85.9945	51.2428	88.9945	35.0678	28.9147	162.401	194.888	340.894	18.9201	21.2052	24.0192
Propane	3	13	35	150	0.0565388	0.0682311	0.188503	85.9945	51.2428	88.9945	41.8697	45.4522	162.401	359.612	689.796	21.6952	21.2052	17.414
Propane	3	13	40	105	0.0644276	0.0884763	0.199743	87	57.2474	94.0917	35.3202	28.0561	137.276	179.115	320.636	16.7892	13.9262	21.5742
Propane	3	13	40	120	0.0651266	0.0842135	0.185604	87	57.2474	91.9114	37.5194	34.0115	137.276	226.455	413.936	18.0395	13.9262	20.8249
Propane	3	13	40	140	0.0635414	0.0783397	0.179584	87	57.2474	90.592	39.9833	39.8153	137.276	278.609	526.159	18.62	13.9262	20.3551
Propane	3	13	45	150	0.0666615	0.0801421	0.166663	87	54.521	91.1209	40.4626	49.9784	148.689	335.572	646.286	21.0573	16.6484	25.2127
Propane	3	13	50	120	0.0688809	0.0897415	0.179031	87	53.1018	97.1654	35.4041	38.4263	154.623	235.106	433.594	20.3826	18.4744	28.6969
Propane	3	13	50	125	0.0700831	0.0893207	0.172425	87	53.1018	95.8164	36.2976	42.1965	154.623	259.25	481.15	21.1759	18.4744	29.5953
Propane	3	13	50	135	0.0707598	0.0874659	0.16499	87	53.1018	93.9282	37.8034	48.0409	154.623	299.427	563.77	21.8981	18.4744	30.3248
Propane	3	13	50	140	0.0706737	0.0863335	0.162785	87	53.1018	93.2457	38.486	50.5256	154.623	317.468	602.463	22.1519	18.4744	30.5056
Propane	3	13	50	145	0.070397	0.0851071	0.161226	87	53.1018	92.6843	39.1419	52.8159	154.623	334.72	640.467	22.2982	18.4744	30.6809
Propane	3	13	50	150	0.0700038	0.0838493	0.160096	87	53.1018	92.2146	39.779	54.9765	154.623	351.4	678.185	22.4292	18.4744	30.7847
Propane	3	13	55	125	0.0696016	0.089769	0.177859	87	52.3017	98.2865	35.1649	40.7041	157.968	246.234	458.975	21.2953	20.1636	32.504
Propane	3	13	55	135	0.0722048	0.0894788	0.165263	87	52.3017	95.755	36.9509	49.1401	157.968	297.463	561.932	22.9122	20.1636	35.7388
Propane	3	13	55	140	0.0725699	0.0887034	0.161723	87	52.3017	94.832	37.7068	52.4214	157.968	318.854	606.871	23.2317	20.1636	36.3832
Propane	3	13	55	150	0.0724646	0.0866701	0.157344	87	52.3017	93.4371	39.0939	58.0871	157.968	357.753	692.069	23.6622	20.1636	37.17
Propane	3	13	60	130	0.0701151	0.0894309	0.17543	87	51.8527	98.7975	35.0636	42.8612	159.857	257.874	485.42	21.6832	20.9422	34.3471
Propane	3	13	60	135	0.0722037	0.0900428	0.167565	87	51.8527	97.516	36.0397	48.1186	159.857	287.415	544.701	22.9279	20.9422	37.4915
Propane	3	13	60	150	0.0740503	0.0885815	0.155436	87	51.8527	94.6971	38.4013	59.6001	159.857	357.648	693.551	24.0916	20.9422	40.4484
Propane	3	16	20	115	0.0145757	0.0147199	0.626737	57.2523	50.4003	60.2523	54.2678	52.7013	165.872	2147.81	3709.48	87.1449	6.72007	76.7416
Propane	3	19	20	90	0.00356714	0.00347923	2.50484	57.2523	57.9703	60.2523	60.2651	34.9014	134.124	6213.92	10376.4	240.886	5.13501	277.636
Propane	3	19	20	130	0.00328446	0.00322377	2.64255	57.2523	57.9703	60.2523	71.039	43.1243	134.124	7914.04	13973.8	261.127	5.13501	239.983
Propane	3	19	20	150	0.00312824	0.00307756	2.74904	57.2523	57.9703	60.2523	76.5	46.9616	134.124	8776.34	15997.9	267.592	5.13501	241.204
Propane	3	19	40	110	0.0437924	0.0538789	0.303035	87	67.8724	93.21	55.4397	18.4743	92.8436	196.336	353.783	10.9628	11.7125	21.2843
Propane	3	19	40	150	0.0422233	0.0482284	0.274223	87	67.8724	90.2758	68.2709	26.7811	92.8436	302.775	582.183	12.8003	11.7125	20.7929
Propane	3	19	45	120	0.04773	0.0569137	0.265904	87	66.5033	94.3171	56.5109	24.2985	98.5807	240.503	441.399	12.6794	13.6072	24.4297
Propane	3	19	50	120	0.0489594	0.0585766	0.265254	87	65.9907	97.1654	53.5725	24.6695	100.709	235.062	433.513	12.3685	14.723	28.719
Propane	3	19	50	125	0.0502514	0.0591844	0.252419	87	65.9907	95.8164	55.8672	27.5426	100.709	259.202	481.061	13.4042	14.723	29.6229
Propane	3	19	50	150	0.0508219	0.0573043	0.228669	87	65.9907	92.2146	64.7613	37.1662	100.709	351.335	678.059	15.1153	14.723	30.8445
Propane	3	19	55	125	0.050077	0.0593101	0.259933	87	65.868	98.2865	52.9542	26.4435	101.21	246.234	458.975	12.7786	15.6461	32.504
Propane	3	19	55	150	0.0535815	0.0602288	0.220758	87	65.868	93.4371	63.0116	39.9093	101.21	357.753	692.069	15.9446	15.6461	37.17
Propane	3	19	60	135	0.0531183	0.0613106	0.238315	87	65.9576	97.516	55.1982	32.2665	100.831	287.439	544.747	14.3304	15.8939	37.4902
Propane	3	19	60	140	0.0543887	0.0620611	0.227996	87	65.9576	96.4127	57.3871	35.7089	100.831	313.033	597.546	15.0979	15.8939	39.1168
Propane	3	19	60	145	0.0550665	0.0622634	0.220843	87	65.9576	95.4825	59.3791	38.6679	100.831	336.163	646.638	15.5844	15.8939	39.9624
Propane	3	19	60	150	0.0554134	0.0621798	0.215564	87	65.9576	94.6971	61.2413	41.3322	100.831	357.678	693.61	15.9437	15.8939	40.4381
Propane	3	22	40	105	0.0346395	0.0415943	0.407047	87	72.5357	94.0917	61.1732	12.8439	73.2834	178.703	319.899	8.74388	10.3093	21.5344
Propane	3	22	50	140	0.0433637	0.0480912	0.282316	87	71.6622	93.2457	71.9785	27.6315	76.9643	317.438	602.408	13.3431	12.3458	30.5176
Propane	3	22	50	145	0.0433016	0.0477488	0.278021	87	71.6622	92.6843	74.2065	29.1222	76.9643	334.689	640.408	13.6283	12.3458	30.6955
Propane	3	22	55	135	0.045186	0.0503346	0.281627	87	71.8416	95.755	66.739	27.0661	76.2122	297.568	562.13	13.3123	12.6767	34.9307
Propane	3	25	60	150	0.041375	0.0438697	0.30043	87	78.0449	94.6971	82.0514	28.7944	50.2251	358.042	694.316	14.4453	9.17294	40.464
Propane	3	28	40	115	0.0210925	0.0229014	0.674404	87	81.1508	92.4845	84.4953	8.31056	37.1798	211.453	383.684	10.403	6.47449	21.037
Propane	3	31	60	130	0.0250742	0.0252107	0.554709	87	89.2452	98.7975	82.1743	11.3429	3.15537	256.605	483.031	9.74747	0.612378	33.8383
Propane	4	10	15	105	0.026149	0.0268115	0.351609	43.9831	31.4458	47.9831	24.0139	96.6713	245.067	2214.99	3711.69	164.954	7.2551	67.7302
Propane	4	10	25	95	0.0572125	0.067665	0.176162	68.253	32.4373	72.253	23.4114	67.6488	240.966	592.732	1012.31	61.7606	13.8267	31.61
Propane	4	10	25	105	0.0565716	0.0660197	0.174858	68.253	32.4373	72.253	23.6139	72.2024	240.966	642.743	1113.26	62.335	13.8267	29.3424
Propane	4	10	30	100	0.0669948	0.085567	0.158679	77.7021	32.9257	81.7021	23.3237	59.7524	238.917	402.763	702.128	47.942	23.4497	25.0417
Propane	4	10	30	105	0.0667401	0.0842366	0.157232	77.7021	32.9257	81.7021	23.433	62.202	238.917	424.344	745.256	48.2691	23.4497	23.9273
Propane	4	10	35	95	0.0745452	0.112728	0.17727	85.9945	56.1074	89.9945	22.9693	27.6212	142.032	140.255	245.696	22.6035	9.99086	16.0096
Propane	4	10	35	100	0.0749834	0.109759	0.170609	85.9945	56.1074	89.9945	23.1146	29.7021	142.032	154.791	273.207	23.2389	9.99086	14.3902
Propane	4	10	35	105	0.0750583	0.107133	0.166275	85.9945	56.1074	89.9945	23.243	31.464	142.032	167.557	298.024	23.5529	9.99086	13.5004
Propane	4	10	35	125	0.0735542	0.0979261	0.158658	85.9945	56.1074	89.9945	23.6954	37.0915	142.032	211.985	389.508	24.144	9.99086	12.2258
Propane	4	10	35	135	0.0722697	0.0938224	0.157562	85.9945	56.1074	89.9945	23.9071	39.4838	142.032	232.528	434.739	24.307	9.99086	12.105
Propane	4	10	35	145	0.0708	0.0899576	0.157433	85.9945	56.1074	89.9945	24.1154	41.7242	142.032	252.623	480.959	24.4346	9.99086	12.1297
Propane	4	10	40	105	0.077504	0.110869	0.158645	86	50.2454	95.0863	23.0142	37.0828	166.538	187.069	335.404	27.8981	13.0714	18.6282
Propane	4	10	40	110	0.0782252	0.108824	0.153999	86	50.2454	94.0364	23.1655	40.0584	166.538	205.927	371.562	28.5793	13.0714	18.6708
Propane	4	10	40	135	0.0771798	0.0990125	0.145083	86	50.2454	91.1944	23.7648	50.3984	166.538	279.181	523.078	29.5324	13.0714	18.4766
Propane	4	10	45	115	0.0801419	0.11	0.147702	86	47.313	96.3342	23.0914	45.0859	178.819	225.965	412.642	31.3001	15.2479	20.2844
Propane	4	10	45	125	0.081122	0.106758	0.141265	86	47.313	94.1211	23.3764	51.5871	178.819	265.611	491.506	32.1331	15.2479	21.1317
Propane	4	10	50	125	0.082403	0.10921	0.141256	86	45.6382	96.6001	23.1942	52.8097	185.806	263.29	489.317	33.8136	16.8434	24.7132
Propane	4	10	50	135	0.0831473	0.106378	0.13587	86	45.6382	94.5212	23.473	59.8957	185.806	304.949	574.785	34.4595	16.8434	25.8429
Propane	4	10	50	140	0.0830099	0.104775	0.134358	86	45.6382	93.768	23.5985	62.8619	185.806	323.494	614.49	34.6743	16.8434	26.1646
Propane	4	10	50	145	0.0827001	0.10315	0.133281	86	45.6382	93.1428	23.7189	65.6194	185.806	341.181	653.393	34.8421	16.8434	26.4406
Propane	4	10	55	145	0.0846437	0.105679	0.131567	86	44.5999	94.5911	23.5851	68.011	190.153	343.436	659.511	36.2232	17.941	29.9509
Propane	4	10	60	135	0.0839247	0.108937	0.13832	86	43.9379	98.2216	23.1449	58.9873	192.905	288.959	548.338	36.3476	18.8554	29.97
Propane	4	10	60	145	0.0856685	0.107302	0.131632	86	43.9379	96.0471	23.4476	68.5724	192.905	339.242	653.262	37.2225	18.8554	32.8568
Propane	4	13	25	100	0.0418123	0.0469877	0.234897	68.253	43.1183	72.253	36.6807	52.7638	196.326	666.248	1145.8	38.8419	10.752	32.3088
Propane	4	13	35	100	0.0605633	0.084228	0.210747	85.9945	61.4746	89.9945	34.6325	22.6514	119.621	154.979	273.538	13.1385	9.38214	14.4034
Propane	4	13	40	105	0.0636765	0.0865144	0.192841	86	56.892	95.0863	34.1156	28.6863	138.776	186.949	335.187	15.4644	12.0813	18.6186
Propane	4	13	40	110	0.0644198	0.0853981	0.186711	86	56.892	94.0364	34.8925	31.186	138.776	205.794	371.322	16.1827	12.0813	18.6614
Propane	4	13	40	115	0.0646877	0.0841456	0.182402	86	56.892	93.1946	35.5764	33.2675	138.776	222.26	403.767	16.5719	12.0813	18.4099
Propane	4	13	40	135	0.0637327	0.0787113	0.175133	86	56.892	91.1944	37.9621	39.8281	138.776	279.001	522.74	17.3085	12.0813	18.4686
Propane	4	13	40	145	0.0626438	0.0759321	0.174248	86	56.892	90.681	39.0691	42.5694	138.776	305.03	581.474	17.5407	12.0813	18.4402
Propane	4	13	40	150	0.0620258	0.0745625	0.174285	86	56.892	90.4964	39.6137	43.8704	138.776	317.788	611.308	17.6283	12.0813	18.5825
Propane	4	13	45	115	0.0667737	0.0872959	0.177042	86	54.6731	96.3342	34.5109	35.5007	148.048	225.878	412.482	17.5934	13.9726	20.2984
Propane	4	13	45	120	0.0675604	0.0865363	0.171966	86	54.6731	95.0839	35.283	38.508	148.048	246.877	453.688	18.1831	13.9726	20.8148
Propane	4	13	50	120	0.0679897	0.0880272	0.173985	86	53.4916	98.093	34.1739	38.1729	152.988	237.77	439.207	18.3817	15.2948	23.5034
Propane	4	13	50	135	0.0702891	0.0863394	0.160457	86	53.4916	94.5212	36.4663	48.323	152.988	304.922	574.732	20.0132	15.2948	25.8489
Propane	4	13	50	145	0.070033	0.0841774	0.15702	86	53.4916	93.1428	37.7247	53.2663	152.988	341.15	653.333	20.4114	15.2948	26.4499
Propane	4	16	40	105	0.0522777	0.0677577	0.241164	86	62.705	95.0863	43.5369	22.2717	114.47	186.848	335.007	11.4018	11.0046	18.6106
Propane	4	16	40	135	0.0526449	0.0628311	0.216027	86	62.705	91.1944	50.5092	31.6057	114.47	278.851	522.459	13.4782	11.0046	18.4601
Propane	4	16	40	145	0.0517309	0.0607604	0.214591	86	62.705	90.681	52.5103	33.8812	114.47	304.865	581.162	13.7116	11.0046	18.4312
Propane	4	19	40	110	0.0433096	0.0527205	0.293334	86	67.9572	94.0364	53.9468	18.9397	92.4619	205.506	370.803	10.1547	9.784	18.6409
Propane	4	19	40	115	0.0436346	0.0523824	0.28469	86	67.9572	93.1946	55.7694	20.3966	92.4619	221.949	403.202	10.6507	9.784	18.3896
Propane	4	19	45	150	0.0468441	0.0527598	0.238485	86	66.9432	91.452	64.7489	33.4896	96.7318	344.924	664.715	13.1888	10.9726	22.0513
Propane	4	19	60	135	0.0523654	0.0601116	0.231693	86	66.7166	98.2216	53.6365	31.8262	97.6464	289.056	548.522	12.7913	12.2069	29.8678
Propane	4	22	35	95	0.0288557	0.0357292	0.504657	85.9945	74.4323	89.9945	58.7039	8.49321	65.3581	140.549	246.21	6.19186	7.0213	16.0348
Propane	4	22	40	115	0.0351363	0.0406393	0.364249	86	72.8156	93.1946	64.7541	15.7009	72.1054	221.816	402.959	9.63416	8.37826	18.3814
Propane	4	22	50	145	0.0430293	0.0471781	0.271237	86	72.3616	93.1428	72.3862	29.3299	74.0279	341.15	653.333	12.5996	9.49619	26.4499
Propane	4	25	40	105	0.0266226	0.030295	0.521461	86	77.3967	95.0863	66.79	9.68725	52.9045	186.496	334.376	7.08338	6.71819	18.5828
Propane	4	31	40	110	0.0144869	0.0150506	0.993761	86	86.0972	94.0364	87.3198	5.22225	16.389	205.056	369.992	9.50958	2.37842	18.6087
Propane	5	10	30	145	0.062288	0.0736878	0.155549	77.7021	33.9688	82.7021	22.796	76.658	234.571	570.14	1071.11	43.9764	20.5022	19.5493
Propane	5	10	35	95	0.0738065	0.109945	0.170565	85	54.8133	90.8809	21.9384	29.0427	147.471	150.816	264.546	21.5129	9.33335	14.9932
Propane	5	10	40	145	0.0755474	0.0941632	0.141102	85	49.8419	90.9899	22.6141	55.3082	168.256	317.861	606.283	27.8011	11.7516	17.0155
Propane	5	10	50	125	0.0816691	0.107579	0.137912	85	45.9545	97.429	22.0879	52.798	184.508	266.903	496.751	30.8253	14.4922	21.1255
Propane	5	10	50	145	0.0822684	0.102039	0.130302	85	45.9545	93.6335	22.4393	66.1118	184.508	347.288	665.703	31.8657	14.4922	23.1214
Propane	5	10	60	135	0.0830241	0.10726	0.135235	85	44.493	98.9558	22.0534	58.4103	190.612	290.248	551.529	32.9475	16.0106	24.9273
Propane	5	10	60	145	0.0850633	0.106022	0.128678	85	44.493	96.6362	22.2574	68.4039	190.612	342.212	659.721	33.8798	16.0106	28.0196
Propane	5	10	60	150	0.0852969	0.104926	0.126819	85	44.493	95.7339	22.3472	72.4807	190.612	364.749	708.746	34.1132	16.0106	28.8415
Propane	5	13	20	140	0.026011	0.0270093	0.345434	57.2523	43.5589	62.2523	39.9615	72.5905	194.49	1551.67	2791.69	60.1269	6.94575	41.0127
Propane	5	13	30	100	0.0522331	0.0638026	0.198289	77.7021	44.6703	82.7021	34.4601	43.1592	189.861	391.972	684.322	24.7396	15.4764	22.0407
Propane	5	13	30	115	0.0514246	0.0611194	0.195039	77.7021	44.6703	82.7021	35.9895	48.5751	189.861	454.339	811.534	25.6341	15.4764	20.1145
Propane	5	13	30	135	0.0495958	0.0573787	0.196299	77.7021	44.6703	82.7021	37.9309	54.7843	189.861	532.846	983.608	26.3335	15.4764	19.5253
Propane	5	13	35	100	0.0599604	0.0821659	0.204318	85	60.6285	90.7263	33.4395	23.8041	123.138	166.653	294.472	12.6917	8.61026	13.6924
Propane	5	13	35	115	0.0598738	0.077651	0.193645	85	60.6285	90.4417	35.1843	28.0592	123.138	205.427	371.506	13.5148	8.61026	12.8018
Propane	5	13	35	145	0.0568862	0.0691605	0.189347	85	60.6285	90.0765	38.2212	34.3891	123.138	271.838	517.62	14.1558	8.61026	11.9542
Propane	5	13	40	110	0.0638231	0.0837786	0.182275	85	56.7218	94.9222	33.6753	31.8381	139.493	213.846	386.406	15.2292	10.7202	16.7034
Propane	5	13	40	120	0.0642268	0.0815008	0.175498	85	56.7218	93.1741	34.9175	36.0068	139.493	247.205	452.825	15.9037	10.7202	16.7766
Propane	5	13	40	130	0.0637827	0.0789667	0.172259	85	56.7218	92.0372	36.0241	39.415	139.493	276.617	514.478	16.268	10.7202	16.8277
Propane	5	13	40	135	0.0633926	0.0776753	0.171479	85	56.7218	91.6168	36.5526	40.965	139.493	290.587	544.858	16.4171	10.7202	16.9927
Propane	5	13	40	140	0.062905	0.0763566	0.170958	85	56.7218	91.2758	37.071	42.4284	139.493	304.229	575.259	16.5333	10.7202	16.9745
Propane	5	13	40	145	0.0623562	0.0750404	0.170756	85	56.7218	90.9899	37.5821	43.834	139.493	317.65	605.881	16.6345	10.7202	17.0051
Propane	5	13	40	150	0.0617574	0.0737297	0.170838	85	56.7218	90.7602	38.088	45.1915	139.493	330.897	636.844	16.7336	10.7202	17.0877
Propane	5	13	45	130	0.0674133	0.0832409	0.16269	85	54.9083	93.9681	35.2918	43.8156	147.045	289.764	540.763	17.4286	11.9977	18.8339
Propane	5	13	50	125	0.0687259	0.0864692	0.164062	85	53.9292	97.429	33.7957	42.1288	151.144	266.831	496.617	17.7105	12.9656	21.1202
Propane	5	13	50	145	0.0696297	0.0832236	0.153938	85	53.9292	93.6335	36.3242	53.6205	151.144	347.195	665.524	18.914	12.9656	23.1142
Propane	5	13	60	140	0.0720027	0.0873983	0.154097	85	53.1061	97.7025	34.3192	51.8355	154.569	317.686	607.894	19.4666	14.0893	26.8223
Propane	5	16	40	125	0.0528944	0.0638193	0.214768	85	62.7401	92.5478	46.9818	29.8375	114.308	262.072	483.643	12.4932	9.61006	16.7508
Propane	5	16	45	135	0.0565075	0.066607	0.195648	85	61.4915	93.2698	47.6959	37.055	119.532	306.596	576.583	13.7185	10.6199	19.0827
Propane	5	19	20	145	0.00316656	0.00311704	2.70413	57.2523	59.9703	62.2523	71.1536	42.8375	125.771	7945.16	14411.1	209.039	4.07268	187.493
Propane	5	19	55	150	0.0528844	0.0588418	0.210259	85	67.2895	94.3915	59.6699	40.0834	95.2665	367.666	712.557	13.2383	9.74862	26.4042
Propane	5	22	35	95	0.0283959	0.0346335	0.490919	85	74.517	90.8809	57.0946	8.79204	64.9836	149.965	263.053	5.7766	6.02309	14.9282
Propane	5	22	35	125	0.0287955	0.0328285	0.419358	85	74.517	90.3107	70.2543	13.071	64.9836	227.487	418.216	8.42047	6.02309	11.8962
Propane	5	22	45	115	0.037752	0.0432043	0.329101	85	72.9587	97.3063	59.2505	17.4859	71.5218	230.242	421.136	8.50898	7.37866	17.5119
Propane	5	22	50	135	0.0425403	0.0469006	0.275627	85	73.0925	95.1467	66.188	26.1702	70.9664	310.114	585.183	10.9545	7.54387	22.4229
Propane	6	10	25	95	0.0570482	0.0676685	0.172192	68.253	34.4373	74.253	21.0793	64.3608	232.605	562.298	962.987	49.1788	11.3664	25.1539
Propane	6	10	40	105	0.0759415	0.106712	0.151373	84	49.6092	97.2169	20.9427	38.1565	169.216	199.167	358.312	24.1099	10.6899	15.0595
Propane	6	10	40	120	0.0773425	0.101637	0.141913	84	49.6092	93.8817	21.0805	46.8785	169.216	256.158	469.786	25.6191	10.6899	15.4204
Propane	6	10	45	115	0.0785093	0.10627	0.141949	84	47.5475	98.3405	20.9683	45.2906	177.822	234.186	429.097	26.6035	11.9207	15.5756
Propane	6	10	45	120	0.0795634	0.105142	0.138121	84	47.5475	96.7687	21.0198	49.2859	177.822	257.663	474.873	27.2269	11.9207	16.346
Propane	6	10	45	125	0.0799857	0.10378	0.13567	84	47.5475	95.5701	21.0645	52.5723	177.822	277.898	515.536	27.5583	11.9207	16.8482
Propane	6	10	45	145	0.0790506	0.0975577	0.131839	84	47.5475	92.6664	21.2187	62.7968	177.822	346.494	662.973	28.2659	11.9207	18.0049
Propane	6	10	50	125	0.0808766	0.105909	0.13577	84	46.3196	98.306	21.0026	52.6473	182.964	269.962	503.22	28.5079	12.7673	18.5241
Propane	6	10	50	135	0.0820731	0.103761	0.130565	84	46.3196	95.8045	21.0956	60.4142	182.964	314.82	594.773	29.2563	12.7673	20.0123
Propane	6	10	50	140	0.0820656	0.102395	0.129179	84	46.3196	94.9012	21.1366	63.5957	182.964	334.395	636.531	29.4619	12.7673	20.448
Propane	6	10	60	140	0.0836505	0.105419	0.129071	84	45.0712	98.3881	21.0384	63.3899	188.191	319.668	612.476	30.8045	13.7685	22.9434
Propane	6	13	30	95	0.052155	0.0646249	0.199296	77.7021	45.6703	83.7021	32.7208	39.7346	185.692	356.94	619.533	21.81	13.8771	20.7661
Propane	6	13	40	115	0.0636693	0.0813147	0.175256	84	56.6993	94.7786	33.0855	34.7001	139.575	239.346	435.947	14.8753	9.63139	15.3612
Propane	6	13	40	140	0.0625892	0.0754391	0.16837	84	56.6993	91.6811	35.6386	43.457	139.575	315.23	596.502	15.81	9.63139	15.8246
Propane	6	13	40	145	0.0620597	0.0741813	0.168248	84	56.6993	91.3486	36.1108	44.9165	139.575	329.11	628.16	15.9251	9.63139	15.875
Propane	6	13	50	125	0.0679888	0.0850282	0.161997	84	54.4095	98.306	32.573	41.9556	149.143	269.938	503.176	16.5114	11.2779	18.5225
Propane	6	16	20	115	0.0145507	0.0147241	0.618456	57.2523	53.4003	63.2523	49.4781	48.02	153.335	1950.77	3383.7	62.3533	4.93076	54.0863
Propane	6	16	50	120	0.0555004	0.0679198	0.206042	84	61.4963	100.12	40.8994	29.7037	119.494	241.139	446.993	11.2591	9.69854	16.9961
Propane	6	16	50	125	0.0574088	0.0688853	0.196389	84	61.4963	98.306	42.4635	33.7223	119.494	269.914	503.131	12.4925	9.69854	18.5223
Propane	6	19	20	105	0.00347575	0.00340663	2.50724	57.2523	60.9703	63.2523	59.4051	34.126	121.594	6096.62	10426.6	174.76	3.69334	173.74
Propane	6	19	40	110	0.0423501	0.0505764	0.282599	84	68.5099	95.8669	51.0066	19.5547	90.1639	220.776	399.543	8.97794	7.27619	15.1469
Propane	6	19	40	145	0.0420006	0.0472682	0.258347	84	68.5099	91.3486	61.5702	28.3052	90.1639	328.868	627.698	10.8961	7.27619	15.8629
Propane	6	19	60	135	0.0507386	0.0576259	0.226804	84	68.2863	99.7179	50.5628	30.7704	91.0725	291.226	554.168	10.7601	8.12675	21.3022
Propane	6	22	35	120	0.0287828	0.0327064	0.414187	84	74.5226	90.838	66.6424	13.2316	64.9863	232.612	424.428	8.09436	5.35592	11.7764
Propane	7	13	15	125	0.00914182	0.0090389	0.946073	43.9831	44.9917	50.9831	36.3423	74.9662	188.493	4982.88	8614.91	163.138	4.43418	104.836
Propane	7	13	25	125	0.0400174	0.0441677	0.232718	68.253	46.1183	75.253	34.798	56.2389	183.79	732.411	1313.52	29.9615	8.10149	21.6406
Propane	7	13	30	125	0.0504886	0.0593197	0.192753	77.7021	46.7005	84.7021	34.1446	48.87	181.386	464.403	845.759	21.6376	12.5503	16.0356
Propane	7	13	35	110	0.0591934	0.0761577	0.187653	83	59.1987	91.7763	32.1532	29.4198	129.118	220.04	395.584	12.8409	7.62512	11.8464
Propane	7	13	35	125	0.0584159	0.0723727	0.183198	83	59.1987	91.1359	33.5119	33.5357	129.118	259.89	478.459	13.3638	7.62512	11.5612
Propane	7	13	40	115	0.0631365	0.0799597	0.173195	83	56.7973	95.6497	31.8663	35.1969	139.145	246.603	449.815	14.2198	8.72349	14.2464
Propane	7	13	40	120	0.0633188	0.0790286	0.170578	83	56.7973	94.6361	32.3829	37.3597	139.145	264.018	484.818	14.5154	8.72349	14.4886
Propane	7	13	40	125	0.0632599	0.0779837	0.168843	83	56.7973	93.8152	32.8675	39.2981	139.145	280.269	518.356	14.7376	8.72349	14.6941
Propane	7	13	50	130	0.0683045	0.0835157	0.156343	83	54.9283	97.7074	32.0009	45.5293	146.963	297.392	558.709	16.0641	9.94468	17.4598
Propane	7	13	55	130	0.0680757	0.0839848	0.158527	83	54.5869	100.16	31.2062	43.7398	148.406	281.554	531.303	15.9013	10.2802	17.6434
Propane	7	16	35	125	0.0469125	0.0560526	0.23308	83	64.8743	91.1359	45.4372	25.8059	105.394	259.73	478.164	10.4794	6.7469	11.5553
Propane	7	19	40	150	0.0413964	0.0460641	0.255679	83	68.9294	91.4145	61.1734	29.8874	88.3978	353.54	681.272	10.6252	6.37344	15.1589
Propane	7	19	50	135	0.0494812	0.0556623	0.223162	83	68.6126	96.4974	53.4489	32.2386	89.7355	319.344	604.084	10.7785	6.82474	18.1175
Propane	7	19	60	150	0.0536704	0.0590749	0.202611	83	69.0946	96.8635	54.7648	40.798	87.7254	371.288	723.045	11.8856	6.89429	22.9676
Propane	8	13	25	135	0.0391662	0.0429649	0.234831	68.253	47.1183	76.253	34.0681	57.4916	179.615	758.669	1385.24	27.9125	7.49823	19.8338
Propane	8	13	30	110	0.0515625	0.0621645	0.192265	77.7021	47.8641	85.7021	31.6177	42.5834	176.532	392.116	698.201	19.2184	11.3283	15.0278
Propane	8	13	30	135	0.0494801	0.0574723	0.193394	77.7021	47.8641	85.7021	33.4956	50.1156	176.532	484.631	899.26	20.0828	11.3283	14.5949
Propane	8	13	35	110	0.0587558	0.0748313	0.185518	82	58.9089	92.546	30.9361	30.3553	130.337	230.763	415.375	12.5679	7.14042	11.617
Propane	8	13	35	115	0.0586598	0.0736902	0.183248	82	58.9089	92.1788	31.3662	31.9186	130.337	245.334	444.94	12.7947	7.14042	11.3396
Propane	8	13	35	125	0.058089	0.0713379	0.180971	82	58.9089	91.6715	32.1777	34.7135	130.337	272.658	502.424	13.116	7.14042	11.2102
Propane	8	13	40	115	0.062599	0.0786554	0.17175	82	56.9951	96.573	30.665	35.582	138.314	253.151	462.471	13.6533	7.95098	13.2725
Propane	8	16	25	130	0.0275784	0.0294307	0.336911	68.253	56.0369	76.253	47.2203	41.6569	142.319	812.407	1471.15	24.3973	5.74324	21.6293
Propane	8	16	35	115	0.0470555	0.0568185	0.234016	82	64.8219	92.1788	42.2819	24.43	105.608	245.2	444.696	9.94132	6.22573	11.3347
Propane	8	16	35	120	0.046907	0.0560665	0.23172	82	64.8219	91.9177	43.1502	25.6136	105.608	259.091	473.596	10.1389	6.22573	11.2286
Propane	8	19	40	150	0.0412011	0.0455854	0.25385	82	69.4221	91.7916	59.4438	30.4333	86.3462	363.726	701.405	10.2849	5.62301	14.5107
Propane	9	13	25	140	0.0387052	0.0423548	0.23612	68.253	48.1183	77.253	32.8846	57.2279	175.439	759.654	1401.2	26.0395	6.97568	18.3672
Propane	9	13	35	105	0.0581289	0.0745223	0.186927	81	58.8085	93.7691	29.3164	29.2431	130.754	223.755	400.342	11.9514	6.67351	11.2163
Propane	9	13	35	115	0.0582622	0.0725402	0.181622	81	58.8085	92.8756	30.1262	32.7573	130.754	255.531	463.963	12.5185	6.67351	10.979
Propane	9	13	40	140	0.0616543	0.0728878	0.163996	81	57.2771	93.1291	31.4365	45.8002	137.144	343.277	651.302	14.2238	7.27835	13.4502
Propane	9	16	25	115	0.0283646	0.030555	0.33231	68.253	57.0369	77.253	43.4897	36.9182	138.138	706.329	1250.99	21.7257	5.31643	20.0692
Propane	9	16	25	135	0.0272458	0.0290349	0.338991	68.253	57.0369	77.253	46.3498	41.2541	138.138	808.98	1479.58	22.5965	5.31643	19.8661
Propane	9	19	25	145	0.016616	0.0171845	0.551502	68.253	64.7013	77.253	61.4547	31.3254	106.104	1028.2	1913.07	24.036	3.94494	23.434
Propane	9	25	30	125	0.0115695	0.0120759	0.892239	77.7021	78.2348	86.7021	76.8367	9.91529	49.4249	475.237	868.378	11.7208	2.63956	14.463
Propane	10	13	25	135	0.0391084	0.0429803	0.234223	68.253	49.1183	78.253	31.072	54.2919	171.254	714.285	1308.59	24.0764	6.51499	16.9664
Propane	10	13	30	130	0.0498915	0.0585366	0.192483	77.7021	50.8856	87.7021	30.3198	44.6922	163.876	426.34	787.003	16.7689	8.9868	12.1093
Propane	10	13	45	125	0.0646329	0.0782628	0.159309	80	56.9949	98.9859	28.5377	42.2633	138.351	297.036	554.352	13.6047	7.05165	12.3672
Propane	10	16	25	120	0.0280985	0.0302132	0.333435	68.253	58.0369	78.253	42.7189	36.699	133.957	704.996	1260.35	20.3922	4.93946	18.3291
Propane	10	16	25	140	0.0269122	0.0286391	0.341585	68.253	58.0369	78.253	45.4157	40.8016	133.957	804.336	1486.17	21.1644	4.93946	18.3683
Propane	10	16	30	130	0.0381943	0.0433733	0.256126	77.7021	59.0531	87.7021	42.9611	32.9318	129.751	426.664	787.6	13.2823	7.12639	12.1163
Propane	10	16	40	135	0.0508424	0.0582246	0.202702	80	64.4321	94.3365	41.5998	35.3443	107.232	335.52	632.194	10.76	5.57616	12.7378
Propane	10	16	45	120	0.052998	0.0625044	0.201151	80	64.1579	100.761	37.6656	30.6972	108.363	272.823	506.29	9.88968	5.76689	11.5956
Propane	10	19	30	130	0.0281404	0.0310192	0.354924	77.7021	66.4442	87.7021	54.6358	23.4069	98.8234	426.955	788.138	11.5116	5.35254	12.1226
Propane	11	13	20	125	0.0267769	0.0280247	0.333793	57.2523	49.5589	68.2523	29.5516	57.7581	169.416	1204.84	2137.2	36.6431	4.52474	25.0754
Propane	11	13	35	135	0.0563381	0.0665046	0.177088	79	59.0226	92.6738	28.8135	40.0543	129.877	332.603	624.823	12.5981	5.81517	10.4961
Propane	11	13	60	150	0.0698537	0.080529	0.143266	79	57.324	99.4097	27.8848	58.0391	136.974	381.224	746.121	14.7583	6.71667	16.0641
Propane	12	13	40	145	0.0603116	0.0696091	0.162379	78	58.5145	94.1997	27.6147	49.0994	132.005	382.212	733.43	13.1663	5.6801	12.0417
Propane	12	13	60	150	0.0692645	0.0795084	0.143505	78	58.082	100.105	26.6571	57.6497	133.801	383.234	751.087	14.2081	6.09038	14.9495
Propane	13	22	35	120	0.0273166	0.0293712	0.397732	77	78.2023	95.3188	55.3527	15.5656	49.5594	304.29	559.42	6.87968	2.18681	9.89088
Propane	15	13	35	120	0.0558842	0.065887	0.177904	75	60.5151	97.065	23.1683	37.3432	123.6	317.592	585.619	11.2096	4.39908	9.27436
Propane	15	13	35	125	0.0557741	0.0652061	0.17681	75	60.5151	96.2965	23.2866	39.1171	123.6	334.45	621.236	11.3925	4.39908	9.32535
Propane	15	16	20	120	0.0142913	0.0145588	0.623414	57.2523	62.4003	72.2523	36.4059	35.4832	115.706	1437.13	2545.31	31.3348	2.63064	25.9801
Propylene	3	13	40	110	0.070129	0.0951296	0.16546	83.9235	42.7197	86.9235	27.6747	44.6355	198.01	264.276	471.47	32.6181	25.8201	19.1254
Propylene	3	13	40	145	0.0677398	0.0844809	0.157909	83.9235	42.7197	86.9235	29.3321	57.1792	198.01	366.972	694.721	33.6916	25.8201	17.7257
Propylene	3	13	60	135	0.0806696	0.10366	0.148705	87	48.8156	92.933	27.6387	52.905	172.511	276.511	519.69	31.0251	18.5226	31.5824
Propylene	3	13	60	150	0.0812401	0.100436	0.140987	87	48.8156	91.4721	28.4669	61.8261	172.511	328.358	632.815	31.7131	18.5226	31.2789
Propylene	3	19	20	100	0.00365893	0.00355496	2.38799	48.7513	49.5326	51.7513	51.8312	56.3343	169.508	9786.25	16373	398.696	5.50364	335.16
Propylene	3	19	20	110	0.00361435	0.00351791	2.40324	48.7513	49.5326	51.7513	53.509	59.3657	169.508	10311.2	17479	404.16	5.50364	323.075
Propylene	3	19	20	115	0.00359126	0.00349834	2.41239	48.7513	49.5326	51.7513	54.3484	60.8814	169.508	10573.9	18046.4	406.733	5.50364	319.024
Propylene	3	19	20	125	0.00351538	0.00342976	2.45271	48.7513	49.5326	51.7513	56.032	63.4076	169.508	11100.4	19212.6	410.671	5.50364	313.653
Propylene	3	19	20	145	0.00337722	0.0033041	2.53246	48.7513	49.5326	51.7513	59.4322	68.7126	169.508	12164.2	21695	416.788	5.50364	310.914
Propylene	3	19	35	140	0.0385936	0.0430952	0.258404	76.7108	51.5715	79.7108	54.1291	44.9266	161.024	582.267	1078.57	26.8674	14.8928	24.4227
Propylene	3	19	50	130	0.0568411	0.0697953	0.216374	87	63.7281	90.7716	48.4576	28.8567	110.17	230.32	427.423	13.8005	12.3367	20.1213
Propylene	3	19	55	140	0.0596463	0.0711259	0.199857	87	61.765	91.2142	49.3272	36.6901	118.413	282.494	534.101	15.7908	14.423	26.1646
Propylene	3	19	60	125	0.0586726	0.0726375	0.217969	87	60.797	94.5602	44.2978	30.8882	122.43	234.589	434.431	15.0026	15.8347	30.7554
Propylene	3	19	60	130	0.060193	0.0732537	0.207947	87	60.797	93.659	45.6989	34.17	122.43	256.678	478.757	15.9363	15.8347	31.4053
Propylene	3	19	60	135	0.0611034	0.0733645	0.200745	87	60.797	92.933	46.9595	37.0048	122.43	276.435	519.547	16.4177	15.8347	31.641
Propylene	3	19	60	140	0.0616318	0.0731744	0.195372	87	60.797	92.3463	48.1295	39.5452	122.43	294.675	558.287	16.7631	15.8347	31.6187
Propylene	3	19	60	145	0.0618551	0.0727372	0.191417	87	60.797	91.8664	49.2372	41.8457	122.43	311.848	595.788	17.0364	15.8347	31.5037
Propylene	3	19	60	150	0.0618943	0.0721712	0.188337	87	60.797	91.4721	50.3002	43.9936	122.43	328.268	632.641	17.216	15.8347	31.3572
Propylene	4	13	20	115	0.0286477	0.029601	0.319286	48.7513	34.6098	52.7513	28.044	91.3829	231.876	1861.08	3180.66	116.211	7.44412	55.0972
Propylene	4	13	55	120	0.0765224	0.103251	0.156708	86	50.6897	94.2217	25.9524	41.3125	164.691	219.846	403.423	25.0159	14.0811	21.8752
Propylene	4	13	60	135	0.0800161	0.102148	0.144011	86	49.0808	93.4406	26.4707	53.1866	171.432	281.948	530.394	27.9671	15.4652	26.4568
Propylene	4	19	55	140	0.0592132	0.0701052	0.194445	86	62.0493	91.5766	47.8709	37.2528	117.201	290.955	550.461	14.6049	11.8921	22.6235
Propylene	4	19	55	145	0.0592113	0.0694972	0.191727	86	62.0493	91.2113	48.8711	39.1051	117.201	306.115	584.12	14.7529	11.8921	22.5911
Propylene	4	19	60	125	0.0577953	0.0710522	0.211755	86	61.2769	95.237	42.9676	30.697	120.423	238.193	441.624	13.4396	12.8344	25.0292
Propylene	5	13	40	120	0.0696678	0.0926804	0.158883	83.9235	51.1979	88.9235	25.7152	39.3235	162.565	237.585	432.127	21.9081	12.4836	12.2442
Propylene	5	13	40	140	0.0681236	0.0864171	0.155977	83.9235	51.1979	88.9235	26.3791	45.1022	162.565	285.262	537.097	22.348	12.4836	12.1052
Propylene	5	19	20	125	0.00351043	0.00342815	2.43795	48.7513	51.5326	53.7513	52.6447	59.7998	161.147	10452.7	18143.8	324.993	4.45255	248.732
Propylene	5	19	40	140	0.0465972	0.0557625	0.232471	83.9235	61.4135	88.9235	49.7396	28.8821	119.874	285.52	537.582	12.6622	10.748	12.1135
Propylene	5	19	60	125	0.0569147	0.0695	0.208219	85	61.7988	95.9531	41.6529	30.4432	118.25	241.333	448.003	12.3132	10.7822	21.1909
Propylene	5	19	60	130	0.0588207	0.0706143	0.198339	85	61.7988	94.8634	43.0084	34.1131	118.25	265.599	496.453	13.3921	10.7822	22.3801
Propylene	5	19	60	140	0.0605989	0.0710423	0.186638	85	61.7988	93.2616	45.305	39.9285	118.25	306.329	581.343	14.264	10.7822	23.4286
Propylene	5	19	60	145	0.0609627	0.0708229	0.183005	85	61.7988	92.6681	46.3386	42.4128	118.25	324.521	620.932	14.5624	10.7822	23.6594
Propylene	6	13	50	115	0.0736822	0.0994055	0.154422	84	52.9036	94.3058	23.8932	37.6973	155.458	210.426	382.971	19.9683	9.88234	14.2834
Propylene	7	13	20	125	0.0281151	0.0290302	0.317677	48.7513	37.6098	55.7513	24.0345	89.1052	219.339	1822.09	3172	86.2808	5.83744	41.2187
Propylene	7	19	60	135	0.0587144	0.0687101	0.187711	83	62.9529	95.1647	41.5216	37.1539	113.43	295.939	558.452	12.3249	8.0206	18.2954
Propylene	9	16	40	140	0.0553893	0.0665913	0.190115	81	63.7731	90.2255	32.8182	31.2996	109.995	259.287	489.344	10.7191	5.23235	8.93405
Propylene	9	19	40	150	0.0449002	0.0518269	0.234672	81	68.1022	90.0577	44.9944	26.5493	91.8771	279.397	537.009	8.95115	4.67007	9.25721
Propylene	9	19	60	150	0.0593845	0.0669934	0.175067	81	64.2335	93.9045	41.5777	45.4577	108.071	365.086	706.891	12.1688	6.27927	16.9147
Propylene	11	22	60	150	0.0509585	0.0554561	0.204247	79	71.5174	94.9263	47.8328	38.4296	77.5464	374.996	727.515	9.75756	3.89973	14.7721
Propylene	13	19	40	125	0.0449617	0.0518855	0.232034	77	67.8722	92.8026	36.1146	25.989	92.8425	282.572	521.703	8.5478	3.70646	8.72494
Propylene	14	19	40	125	0.0446159	0.051098	0.231823	76	68.1808	93.4974	34.8045	26.5612	91.5384	293.058	541.712	8.46179	3.45466	8.61877
Propylene	15	16	20	120	0.0149173	0.0150381	0.585218	48.7513	54.1833	63.7513	25.0804	54.5288	150.088	2155.6	3769.17	53.6128	2.90382	35.2767
R125	3	16	20	140	0.0124224	0.0118454	0.715245	39.8135	34.3079	42.8135	35.2906	74.1444	233.284	3531.81	6166.99	177.61	6.9265	101.879
R125	3	16	20	145	0.0122666	0.0117139	0.7223	39.8135	34.3079	42.8135	35.6665	75.5911	233.284	3624.03	6375.36	177.892	6.9265	102.85
R125	3	16	25	100	0.026801	0.0266658	0.355176	49.3489	34.9497	52.3489	31.7145	53.1696	230.43	1126.06	1885.42	79.6151	8.46596	46.8882
R125	3	16	25	115	0.0259889	0.0258722	0.360148	49.3489	34.9497	52.3489	32.8575	57.9199	230.43	1257.9	2148.61	80.6761	8.46596	46.9217
R125	3	16	25	150	0.0238774	0.0237933	0.380826	49.3489	34.9497	52.3489	35.5028	67.9205	230.43	1562.09	2810.88	82.3819	8.46596	49.645
R125	3	16	45	95	0.0701816	0.259826	0.234695	87	57.2792	90	28.9827	10.8575	137.148	10.7775	18.88	10.7909	16.3633	2.36169
R125	3	16	45	100	0.069597	0.206964	0.235625	87	57.2792	90	29.5289	11.8404	137.148	20.0922	35.4632	10.9966	16.3633	4.23422
R125	3	16	45	105	0.0688479	0.177561	0.234884	87	57.2792	90	30.0293	12.6976	137.148	28.5839	50.8408	11.1332	16.3633	5.73153
R125	3	16	45	110	0.0680256	0.158219	0.233752	87	57.2792	90	30.5004	13.4748	137.148	36.5499	65.5228	11.2454	16.3633	6.9614
R125	3	16	45	115	0.0671689	0.144239	0.232515	87	57.2792	90	30.9514	14.1948	137.148	44.1388	79.766	11.3284	16.3633	7.98221
R125	3	16	45	120	0.0662688	0.133406	0.231517	87	57.2792	90	31.388	14.8691	137.148	51.4762	93.7935	11.399	16.3633	8.88355
R125	3	16	45	125	0.0653143	0.124619	0.230788	87	57.2792	90	31.8139	15.4977	137.148	58.5965	107.668	11.4603	16.3633	9.65494
R125	3	16	45	130	0.0643273	0.117254	0.230352	87	57.2792	90	32.2316	16.092	137.148	65.5682	121.517	11.5063	16.3633	10.3579
R125	3	16	45	135	0.0633837	0.111048	0.229986	87	57.2792	90	32.643	16.6749	137.148	72.4256	135.409	11.5539	16.3633	11.014
R125	3	16	45	140	0.0624308	0.105641	0.229836	87	57.2792	90	33.0494	17.2349	137.148	79.1801	149.372	11.6044	16.3633	11.6114
R125	3	16	45	145	0.0614605	0.100838	0.229929	87	57.2792	90	33.452	17.7721	137.148	85.8546	163.457	11.6507	16.3633	12.1664
R125	3	16	45	150	0.0605042	0.0965564	0.230154	87	57.2792	90	33.8515	18.2978	137.148	92.472	177.715	11.6854	16.3633	12.7006
R125	3	16	50	95	0.0687995	0.215734	0.249422	87	59.3456	90	28.2724	10.523	128.491	15.0139	26.3012	10.8727	15.3589	3.02894
R125	3	16	50	100	0.0694827	0.175016	0.242449	87	59.3456	90	28.924	12.0039	128.491	26.9696	47.602	11.293	15.3589	5.11467
R125	3	16	50	105	0.0694528	0.153585	0.236503	87	59.3456	90	29.4914	13.2079	128.491	37.2879	66.3221	11.5281	15.3589	6.556
R125	3	16	50	110	0.0691088	0.13962	0.231673	87	59.3456	90	30.0089	14.2554	128.491	46.655	83.6381	11.676	15.3589	7.62514
R125	3	16	50	115	0.0686237	0.129506	0.22769	87	59.3456	90	30.4941	15.2065	128.491	55.396	100.11	11.789	15.3589	8.46304
R125	3	16	50	120	0.0679362	0.121452	0.224818	87	59.3456	90	30.9569	16.0614	128.491	63.6916	116.051	11.9018	15.3589	9.14388
R125	3	16	50	125	0.0672115	0.114908	0.22241	87	59.3456	90	31.4035	16.868	128.491	71.6741	131.697	11.9713	15.3589	9.73399
R125	3	16	50	140	0.0647334	0.100247	0.218162	87	59.3456	90	32.6814	19.0352	128.491	94.3695	178.027	12.1322	15.3589	11.1634
R125	3	16	50	145	0.0638533	0.0964114	0.217494	87	59.3456	90	33.0938	19.6974	128.491	101.654	193.536	12.1902	15.3589	11.5697
R125	3	16	55	100	0.0668022	0.144004	0.243944	87	58.7561	90	28.2884	12.7479	130.946	36.4826	64.3926	12.6291	13.7589	6.7619
R125	3	16	55	110	0.0685256	0.121202	0.223671	87	58.7561	90	29.509	16.1306	130.946	62.6494	112.311	13.3814	13.7589	9.71622
R125	3	16	55	115	0.0686269	0.114605	0.217115	87	58.7561	90	30.0348	17.5005	130.946	73.8178	133.401	13.5401	13.7589	10.5341
R125	3	16	55	120	0.0683377	0.109134	0.212544	87	58.7561	90	30.5284	18.7026	130.946	84.2314	153.476	13.6934	13.7589	11.138
R125	3	16	55	125	0.0679274	0.104602	0.208896	87	58.7561	90	30.9991	19.8208	130.946	94.1279	172.955	13.7937	13.7589	11.6384
R125	3	16	55	130	0.0673696	0.100625	0.206195	87	58.7561	90	31.453	20.8552	130.946	103.633	192.062	13.8882	13.7589	12.0694
R125	3	16	55	135	0.0667428	0.0971141	0.204061	87	58.7561	90	31.894	21.8336	130.946	112.83	210.952	13.9521	13.7589	12.4459
R125	3	16	55	145	0.0652669	0.0909633	0.2015	87	58.7561	90	32.7488	23.6368	130.946	130.582	248.613	14.1014	13.7589	13.1325
R125	3	16	55	150	0.0644842	0.0882605	0.200738	87	58.7561	90	33.1661	24.4895	130.946	139.221	267.558	14.1553	13.7589	13.4574
R125	3	16	60	105	0.0660494	0.117019	0.229514	87	55.157	90	28.3858	16.3903	146.008	61.7498	109.831	15.4221	15.2224	11.3144
R125	3	16	60	110	0.0677081	0.111123	0.217134	87	55.157	90	29.0119	18.7317	146.008	78.3622	140.479	15.9334	15.2224	13.1556
R125	3	16	60	115	0.0684625	0.106464	0.20846	87	55.157	90	29.5793	20.7314	146.008	93.2998	168.608	16.2449	15.2224	14.2694
R125	3	16	60	120	0.0687397	0.10261	0.20207	87	55.157	90	30.1054	22.5088	146.008	107.075	195.099	16.4726	15.2224	15.0014
R125	3	16	60	125	0.0686443	0.0991807	0.197393	87	55.157	90	30.6018	24.0983	146.008	119.996	220.486	16.6085	15.2224	15.5087
R125	3	16	60	130	0.0683624	0.0961489	0.193839	87	55.157	90	31.0764	25.5681	146.008	132.284	245.162	16.7496	15.2224	15.8907
R125	3	16	60	135	0.0679617	0.0934239	0.191055	87	55.157	90	31.5345	26.9525	146.008	144.111	269.436	16.8409	15.2224	16.2258
R125	3	16	60	140	0.0673959	0.0908307	0.189141	87	55.157	90	31.9799	28.2343	146.008	155.562	293.467	16.958	15.2224	16.5175
R125	3	16	60	150	0.0661133	0.0862187	0.186537	87	55.157	90	32.8428	30.6442	146.008	177.644	341.4	17.0891	15.2224	17.0484
R125	3	19	20	95	0.00323223	0.00292536	2.71716	39.8135	40.8588	42.8135	43.4852	50.1292	205.864	10007.1	16455.2	476.45	5.83493	354.311
R125	3	19	20	105	0.00319269	0.00291001	2.73321	39.8135	40.8588	42.8135	45.0451	53.4712	205.864	10684.9	17787.2	482.619	5.83493	351.69
R125	3	19	20	110	0.00311512	0.00284847	2.79327	39.8135	40.8588	42.8135	45.8231	54.1396	205.864	11022.4	18466.4	485.549	5.83493	351.524
R125	3	19	20	115	0.0031153	0.00285736	2.7856	39.8135	40.8588	42.8135	46.6007	56.1448	205.864	11360.6	19157.4	487.714	5.83493	352.404
R125	3	19	20	120	0.00304232	0.00279851	2.84522	39.8135	40.8588	42.8135	47.3784	56.8131	205.864	11698.2	19858.5	489.976	5.83493	353.563
R125	3	19	20	125	0.003007	0.00277366	2.8719	39.8135	40.8588	42.8135	48.1567	58.1499	205.864	12036.4	20572.4	492.449	5.83493	355.425
R125	3	19	20	130	0.00297219	0.00274875	2.89907	39.8135	40.8588	42.8135	48.936	59.4867	205.864	12375.2	21299.5	494.537	5.83493	357.875
R125	3	19	20	135	0.00293799	0.00272393	2.92654	39.8135	40.8588	42.8135	49.7165	60.8235	205.864	12714.1	22039.3	496.138	5.83493	360.462
R125	3	19	20	145	0.00287058	0.00267391	2.98367	39.8135	40.8588	42.8135	51.2824	63.497	205.864	13394.5	23563.5	500.723	5.83493	366.795
R125	3	19	30	95	0.027792	0.028523	0.356359	57.4798	42.3688	60.4798	41.0371	35.0665	199.433	679.46	1142.27	43.7397	8.96269	35.0677
R125	3	19	40	115	0.0524561	0.119402	0.290463	87	57.1192	90	42.3845	10.6185	137.823	38.4391	69.4657	8.53796	15.1902	7.94753
R125	3	19	40	120	0.051553	0.109413	0.291674	87	57.1192	90	43.2537	11.0642	137.823	45.32	82.5763	8.61103	15.1902	9.044
R125	3	19	40	125	0.0506969	0.101475	0.292577	87	57.1192	90	44.1084	11.4986	137.823	52.0751	95.6851	8.68005	15.1902	10.043
R125	3	19	40	135	0.0489279	0.0892063	0.29481	87	57.1192	90	45.7869	12.2987	137.823	65.2996	122.086	8.78711	15.1902	11.7893
R125	3	19	40	140	0.0480913	0.084401	0.29584	87	57.1192	90	46.615	12.6873	137.823	71.8147	135.478	8.82465	15.1902	12.5847
R125	3	19	40	145	0.0472644	0.0801908	0.296941	87	57.1192	90	47.4378	13.0645	137.823	78.2726	149.022	8.86121	15.1902	13.3155
R125	3	19	45	95	0.0594787	0.211786	0.285168	87	59.989	90	37.3039	8.52753	125.81	10.7794	18.8833	7.84287	15.9499	2.36139
R125	3	19	45	100	0.058956	0.168109	0.285763	87	59.989	90	38.4494	9.36199	125.81	20.0957	35.4694	8.07002	15.9499	4.23329
R125	3	19	45	105	0.0583107	0.144207	0.284284	87	59.989	90	39.4978	10.0936	125.81	28.5889	50.8497	8.23099	15.9499	5.72966
R125	3	19	45	110	0.057658	0.128727	0.282102	87	59.989	90	40.4844	10.768	125.81	36.5563	65.5343	8.35436	15.9499	6.95886
R125	3	19	45	115	0.0568678	0.117379	0.280404	87	59.989	90	41.4284	11.3738	125.81	44.1465	79.7799	8.45025	15.9499	7.97868
R125	3	19	45	120	0.0561214	0.108751	0.278681	87	59.989	90	42.3417	11.9568	125.81	51.4852	93.8099	8.53731	15.9499	8.87897
R125	3	19	45	125	0.0552432	0.101607	0.277745	87	59.989	90	43.2323	12.4827	125.81	58.6067	107.687	8.60811	15.9499	9.64932
R125	3	19	45	130	0.0544173	0.0957538	0.276855	87	59.989	90	44.1054	12.997	125.81	65.5796	121.538	8.68025	15.9499	10.3512
R125	3	19	45	135	0.0535766	0.0907368	0.276278	87	59.989	90	44.965	13.4886	125.81	72.4382	135.433	8.72635	15.9499	11.0062
R125	3	19	45	145	0.0519196	0.0825543	0.27578	87	59.989	90	46.6545	14.4259	125.81	85.8697	163.485	8.82352	15.9499	12.1581
R125	3	19	45	150	0.0510857	0.0791021	0.275946	87	59.989	90	47.4885	14.8717	125.81	92.4882	177.746	8.86549	15.9499	12.6914
R125	3	19	50	95	0.0585896	0.175752	0.303488	87	62.2056	90	35.8119	8.26081	116.53	15.0164	26.3056	7.74096	15.1062	3.04515
R125	3	19	50	100	0.0594583	0.1431	0.292961	87	62.2056	90	37.1799	9.56135	116.53	26.9741	47.6099	8.29884	15.1062	5.15309
R125	3	19	50	105	0.0595275	0.125955	0.284455	87	62.2056	90	38.3699	10.609	116.53	37.2941	66.3332	8.57094	15.1062	6.6169
R125	3	19	50	110	0.0593032	0.114857	0.277301	87	62.2056	90	39.4543	11.5242	116.53	46.6627	83.652	8.65695	15.1062	7.70649
R125	3	19	50	115	0.0588752	0.106722	0.27202	87	62.2056	90	40.4703	12.3431	116.53	55.4052	100.126	8.79524	15.1062	8.56392
R125	3	19	50	120	0.0583121	0.100316	0.268142	87	62.2056	90	41.439	13.0897	116.53	63.7022	116.07	8.98242	15.1062	9.26237
R125	3	19	50	125	0.0576837	0.0950658	0.264659	87	62.2056	90	42.3732	13.7881	116.53	71.686	131.719	8.98918	15.1062	9.86989
R125	3	19	50	130	0.057019	0.0906325	0.262066	87	62.2056	90	43.2818	14.4504	116.53	79.429	147.205	9.07094	15.1062	10.4101
R125	3	19	50	135	0.0563049	0.0867593	0.260089	87	62.2056	90	44.1707	15.0766	116.53	86.9794	162.62	9.13677	15.1062	10.8939
R125	3	19	50	140	0.0555312	0.0832751	0.258853	87	62.2056	90	45.0442	15.6666	116.53	94.3852	178.057	9.23203	15.1062	11.3455
R125	3	19	50	145	0.054779	0.0801979	0.257869	87	62.2056	90	45.9056	16.2447	116.53	101.671	193.568	9.33456	15.1062	11.7674
R125	3	19	50	150	0.0539946	0.0773686	0.257267	87	62.2056	90	46.7574	16.7986	116.53	108.872	209.232	9.39385	15.1062	12.182
R125	3	19	55	100	0.0570515	0.117131	0.29449	87	62.0835	90	35.8447	10.0972	117.068	36.5009	64.4248	8.96989	13.307	6.76465
R125	3	19	55	110	0.0590782	0.100084	0.265716	87	62.0835	90	38.406	13.09	117.068	62.6808	112.367	9.79906	13.307	9.72044
R125	3	19	55	115	0.0592582	0.0950225	0.256932	87	62.0835	90	39.5079	14.2927	117.068	73.8548	133.468	10.0026	13.307	10.5387
R125	3	19	55	120	0.0590887	0.0908112	0.2507	87	62.0835	90	40.5414	15.3555	117.068	84.2736	153.553	10.1893	13.307	11.1424
R125	3	19	55	125	0.0587578	0.0872488	0.245819	87	62.0835	90	41.5265	16.3345	117.068	94.175	173.041	10.2843	13.307	11.6434
R125	3	19	55	130	0.0583465	0.0841845	0.242047	87	62.0835	90	42.4758	17.2575	117.068	103.685	192.158	10.4242	13.307	12.0745
R125	3	19	55	135	0.0577963	0.0813695	0.239283	87	62.0835	90	43.398	18.1106	117.068	112.887	211.057	10.5157	13.307	12.4512
R125	3	19	55	140	0.0571872	0.0788097	0.237188	87	62.0835	90	44.2993	18.9217	117.068	121.865	229.898	10.5835	13.307	12.8113
R125	3	19	55	145	0.0565591	0.0764897	0.235542	87	62.0835	90	45.1841	19.7049	117.068	130.648	248.738	10.6537	13.307	13.1385
R125	3	19	55	150	0.0558603	0.074284	0.23453	87	62.0835	90	46.0558	20.4461	117.068	139.291	267.692	10.7218	13.307	13.4629
R125	3	19	60	100	0.053419	0.10143	0.29915	87	59.2465	90.0122	34.564	10.6464	128.919	42.8763	75.679	9.4091	14.557	8.35351
R125	3	19	60	105	0.056655	0.0957493	0.275359	87	59.2465	90	36.0487	13.0902	128.919	61.7426	109.818	10.9893	14.557	11.314
R125	3	19	60	110	0.0584009	0.0917482	0.258223	87	59.2465	90	37.3629	15.1579	128.919	78.3531	140.463	11.5587	14.557	13.1552
R125	3	19	60	115	0.0592748	0.0884951	0.246303	87	59.2465	90	38.5527	16.9352	128.919	93.2889	168.588	11.9138	14.557	14.2695
R125	3	19	60	120	0.0596909	0.0857605	0.237528	87	59.2465	90	39.6549	18.5245	128.919	107.063	195.076	12.1819	14.557	15.0014
R125	3	19	60	125	0.0597186	0.0832306	0.231168	87	59.2465	90	40.6943	19.9429	128.919	119.982	220.46	12.352	14.557	15.5084
R125	3	19	60	130	0.0595182	0.0809034	0.226488	87	59.2465	90	41.6874	21.2416	128.919	132.269	245.133	12.5254	14.557	15.8909
R125	3	19	60	135	0.0592203	0.078814	0.222765	87	59.2465	90	42.6455	22.472	128.919	144.094	269.404	12.6591	14.557	16.2264
R125	3	19	60	140	0.0587763	0.0768098	0.220035	87	59.2465	90	43.5767	23.617	128.919	155.544	293.432	12.7551	14.557	16.5186
R125	3	19	60	145	0.0582682	0.0749382	0.217975	87	59.2465	90	44.4867	24.7107	128.919	166.703	317.383	12.8633	14.557	16.7923
R125	3	19	60	150	0.0576928	0.0731527	0.21647	87	59.2465	90	45.3798	25.7531	128.919	177.623	341.36	12.9423	14.557	17.0492
R125	3	22	40	95	0.0460155	0.175961	0.352971	87	59.633	90	47.3195	6.50538	127.329	8.62048	15.1013	6.84655	14.6519	2.01898
R125	3	22	45	95	0.0499212	0.170874	0.356591	87	62.5073	90	45.2043	6.63056	115.257	10.7804	18.885	6.47448	15.4778	2.36106
R125	3	22	45	100	0.0495076	0.135337	0.356061	87	62.5073	90	47.0204	7.33934	115.257	20.0975	35.4725	6.8105	15.4778	4.23208
R125	3	22	45	105	0.0490189	0.116263	0.352527	87	62.5073	90	48.6813	7.9681	115.257	28.5914	50.8542	6.99838	15.4778	5.72779
R125	3	22	45	110	0.0483984	0.103759	0.348992	87	62.5073	90	50.243	8.52827	115.257	36.5595	65.54	7.09169	15.4778	6.9559
R125	3	22	45	115	0.0477291	0.0947451	0.34627	87	62.5073	90	51.7367	9.04271	115.257	44.1504	79.7869	7.2628	15.4778	7.97457
R125	3	22	45	130	0.0456683	0.0776429	0.339752	87	62.5073	90	55.9685	10.426	115.257	65.5854	121.549	7.52902	15.4778	10.3445
R125	3	22	50	95	0.0496171	0.142285	0.378389	87	64.8665	90	42.8353	6.44407	105.406	15.0201	26.3121	6.33414	14.6649	3.0458
R125	3	22	50	110	0.0505541	0.0939075	0.338432	87	64.8665	90	48.6112	9.2626	105.406	46.6744	83.6728	7.36193	14.6649	7.70854
R125	3	22	50	115	0.0502314	0.0875152	0.330691	87	64.8665	90	50.2196	9.97326	105.406	55.419	100.151	7.5254	14.6649	8.566
R125	3	22	50	120	0.0497881	0.0824873	0.32458	87	64.8665	90	51.7522	10.6237	105.406	63.718	116.099	7.64464	14.6649	9.26497
R125	3	22	50	130	0.0487087	0.0748257	0.316023	87	64.8665	90	54.666	11.8041	105.406	79.4488	147.242	7.85272	14.6649	10.4134
R125	3	22	50	150	0.0460861	0.0641792	0.308356	87	64.8665	90	60.1547	13.8277	105.406	108.899	209.284	8.12026	14.6649	12.1851
R125	3	22	55	115	0.0509267	0.0784969	0.309816	87	65.18	90	48.6949	11.6232	104.091	73.8653	133.487	8.43573	12.79	10.5398
R125	3	22	55	125	0.0506617	0.0726279	0.293948	87	65.18	90	51.8895	13.4275	104.091	94.1885	173.066	8.77198	12.79	11.6448
R125	3	22	55	135	0.0498667	0.0680168	0.284768	87	65.18	90	54.8485	14.9801	104.091	112.903	211.088	9.00258	12.79	12.4538
R125	3	22	55	150	0.0482502	0.0624223	0.277619	87	65.18	90	59.0462	17.0362	104.091	139.311	267.73	9.24933	12.79	13.4653
R125	3	22	60	110	0.0501503	0.0754821	0.313097	87	63.051	90	45.2949	12.2194	113.016	78.3577	140.471	9.59344	13.8216	13.1556
R125	3	22	60	115	0.051179	0.0734343	0.295921	87	63.051	90	47.181	13.8087	113.016	93.2943	168.598	10.0161	13.8216	14.2697
R125	3	22	60	120	0.0516564	0.0715173	0.283834	87	63.051	90	48.9268	15.2101	113.016	107.069	195.087	10.3205	13.8216	15.0014
R125	3	22	60	125	0.0517983	0.0697239	0.274912	87	63.051	90	50.572	16.4748	113.016	119.989	220.473	10.5328	13.8216	15.5089
R125	3	22	60	130	0.0517206	0.0680349	0.268215	87	63.051	90	52.143	17.6369	113.016	132.277	245.147	10.7098	13.8216	15.8913
R125	3	22	60	135	0.0515177	0.0664664	0.26302	87	63.051	90	53.6581	18.7306	113.016	144.103	269.42	10.8653	13.8216	16.2266
R125	3	22	60	140	0.0511472	0.0648979	0.259292	87	63.051	90	55.1298	19.739	113.016	155.553	293.45	10.9852	13.8216	16.5186
R125	3	22	60	145	0.0507426	0.0634536	0.256297	87	63.051	90	56.5674	20.7131	113.016	166.713	317.401	11.1096	13.8216	16.7921
R125	3	25	60	145	0.0440071	0.0535531	0.304563	87	66.6825	90	69.4337	17.2951	97.8232	166.713	317.401	10.6283	12.9703	16.7909
R125	3	28	45	135	0.030072	0.0461528	0.552779	87	67.2732	90	85.8932	6.6575	95.3441	72.4889	135.528	8.38219	14.3753	11.1663
R125	4	16	20	110	0.0133285	0.0125856	0.674486	39.8135	35.3079	43.8135	31.3081	63.5772	229.091	2910.7	4882.73	152.879	6.24067	87.0319
R125	4	16	20	140	0.0124364	0.0118645	0.709513	39.8135	35.3079	43.8135	33.26	72.6343	229.091	3450.4	6033.74	155.827	6.24067	90.4115
R125	4	16	25	95	0.0270442	0.0269277	0.349965	49.3489	35.9497	53.3489	29.8053	50.2418	226.252	1053.11	1754.31	69.2599	7.60036	41.2176
R125	4	16	25	110	0.0262722	0.0261718	0.354179	49.3489	35.9497	53.3489	30.8082	55.0696	226.252	1183.55	2010.61	70.3317	7.60036	41.0958
R125	4	16	25	120	0.0257108	0.0256197	0.358554	49.3489	35.9497	53.3489	31.4689	58.0972	226.252	1269.38	2186.44	70.9438	7.60036	41.5089
R125	4	16	40	105	0.065107	0.186748	0.225447	86	55.9147	90	29.114	11.862	142.876	23.7684	42.2757	9.79885	12.8342	4.08856
R125	4	16	40	115	0.0630455	0.148466	0.22855	86	55.9147	90	29.8685	13.0039	142.876	37.7146	68.1564	9.95007	12.8342	6.1513
R125	4	16	40	130	0.0600333	0.117844	0.231802	86	55.9147	90	30.9422	14.5227	142.876	57.4587	106.488	10.1122	12.8342	8.6606
R125	4	16	40	150	0.0561035	0.094814	0.236663	86	55.9147	90	32.3232	16.3075	142.876	82.6905	158.916	10.2638	12.8342	11.351
R125	4	16	45	95	0.0694881	0.255534	0.228626	86	58.8813	90	27.7261	10.2932	130.459	10.8466	19.0011	9.36363	13.0161	1.80239
R125	4	16	45	100	0.0690763	0.203101	0.228562	86	58.8813	90	28.2129	11.2894	130.459	20.0884	35.4565	9.55827	13.0161	3.25622
R125	4	16	45	105	0.0683994	0.174293	0.227628	86	58.8813	90	28.6555	12.1416	130.459	28.4448	50.5933	9.703	13.0161	4.44925
R125	4	16	45	110	0.0676636	0.155539	0.226369	86	58.8813	90	29.0703	12.9164	130.459	36.2477	64.981	9.80327	13.0161	5.45584
R125	4	16	45	115	0.0667854	0.141819	0.225505	86	58.8813	90	29.4664	13.6136	130.459	43.6633	78.9066	9.8925	13.0161	6.31879
R125	4	16	45	120	0.0658833	0.131253	0.22476	86	58.8813	90	29.8492	14.2667	130.459	50.8021	92.5652	9.9597	13.0161	7.07655
R125	4	16	45	125	0.0649698	0.122744	0.224199	86	58.8813	90	30.222	14.8865	130.459	57.7418	106.097	10.0159	13.0161	7.76322
R125	4	16	45	130	0.0640296	0.115638	0.223904	86	58.8813	90	30.5873	15.4731	130.459	64.5154	119.566	10.0777	13.0161	8.38102
R125	4	16	45	135	0.0631286	0.109642	0.223655	86	58.8813	90	30.9468	16.0486	130.459	71.1783	133.077	10.1261	13.0161	8.96791
R125	4	16	45	140	0.062136	0.104287	0.223872	86	58.8813	90	31.3018	16.5799	130.459	77.7306	146.638	10.1678	13.0161	9.50207
R125	4	16	45	145	0.0612046	0.099643	0.224059	86	58.8813	90	31.6532	17.1111	130.459	84.2164	160.338	10.2013	13.0161	10.0208
R125	4	16	50	95	0.0674468	0.206201	0.242925	86	60.8521	90	27.0822	9.95579	122.215	15.5876	27.3062	9.3963	11.6817	2.37658
R125	4	16	50	100	0.0684211	0.167788	0.234893	86	60.8521	90	27.6708	11.4757	122.215	27.723	48.9318	9.8493	11.6817	4.03281
R125	4	16	50	105	0.0685786	0.147899	0.228672	86	60.8521	90	28.1768	12.701	122.215	38.0794	67.73	10.0869	11.6817	5.22364
R125	4	16	50	110	0.0683249	0.134918	0.223973	86	60.8521	90	28.635	13.7496	122.215	47.399	84.9718	10.2277	11.6817	6.12723
R125	4	16	50	115	0.0679384	0.125564	0.220155	86	60.8521	90	29.0626	14.7039	122.215	56.0588	101.307	10.3474	11.6817	6.85566
R125	4	16	50	120	0.0673465	0.11811	0.217381	86	60.8521	90	29.4693	15.564	122.215	64.259	117.085	10.438	11.6817	7.46685
R125	4	16	50	145	0.0633796	0.0944288	0.211408	86	60.8521	90	31.3394	19.1457	122.215	101.584	193.404	10.7363	11.6817	9.68075
R125	4	16	55	100	0.065405	0.137312	0.234937	86	59.6442	90	27.0996	12.3789	127.269	37.7682	66.6617	11.0615	10.7274	5.35435
R125	4	16	55	105	0.0670181	0.125032	0.222852	86	59.6442	90	27.6805	14.3157	127.269	52.1962	92.8388	11.5839	10.7274	6.89944
R125	4	16	55	110	0.0677121	0.117007	0.21442	86	59.6442	90	28.1908	15.9297	127.269	64.7715	116.115	11.8555	10.7274	7.94038
R125	4	16	55	115	0.0677947	0.110828	0.208671	86	59.6442	90	28.6561	17.3052	127.269	76.1539	137.622	12.0417	10.7274	8.68179
R125	4	16	55	120	0.0676496	0.105929	0.204239	86	59.6442	90	29.0911	18.5543	127.269	86.7503	158.066	12.1712	10.7274	9.25965
R125	4	16	55	125	0.0672891	0.101752	0.200978	86	59.6442	90	29.5048	19.6911	127.269	96.7713	177.812	12.2834	10.7274	9.72633
R125	4	16	55	130	0.0667793	0.0980709	0.198574	86	59.6442	90	29.9029	20.7437	127.269	106.385	197.163	12.3692	10.7274	10.1343
R125	4	16	55	140	0.0654916	0.0917728	0.195556	86	59.6442	90	30.6666	22.6665	127.269	124.729	235.3	12.5168	10.7274	10.8309
R125	4	16	55	145	0.0647405	0.0889856	0.194754	86	59.6442	90	31.0369	23.5507	127.269	133.571	254.303	12.5795	10.7274	11.134
R125	4	16	55	150	0.064004	0.0864643	0.194133	86	59.6442	90	31.4016	24.4209	127.269	142.273	273.423	12.6304	10.7274	11.4351
R125	4	16	60	110	0.0667643	0.107661	0.208368	86	55.4284	90	27.7492	18.6964	144.876	81.0703	145.334	14.4337	12.6505	10.8252
R125	4	16	60	115	0.0676648	0.103494	0.200241	86	55.4284	90	28.2525	20.7913	144.876	96.6245	174.616	14.7559	12.6505	11.9709
R125	4	16	60	120	0.0679864	0.0999299	0.194502	86	55.4284	90	28.7173	22.6243	144.876	110.887	202.044	14.9814	12.6505	12.7542
R125	4	16	60	125	0.0680328	0.0968877	0.190114	86	55.4284	90	29.1544	24.3001	144.876	124.241	228.287	15.1435	12.6505	13.3395
R125	4	16	60	130	0.0678373	0.0941276	0.186861	86	55.4284	90	29.5714	25.8364	144.876	136.915	253.744	15.27	12.6505	13.7992
R125	4	16	60	140	0.0669545	0.0891632	0.182795	86	55.4284	90	30.3633	28.5946	144.876	160.849	303.44	15.4781	12.6505	14.5315
R125	4	16	60	150	0.0656815	0.0847479	0.180861	86	55.4284	90	31.1182	31.056	144.876	183.491	352.636	15.6612	12.6505	15.1262
R125	4	19	20	110	0.00313009	0.00286415	2.76491	39.8135	41.8588	43.8135	43.9221	53.0404	201.685	10732.5	18003.9	426.497	5.24546	309.962
R125	4	19	20	125	0.00301965	0.0027872	2.84593	39.8135	41.8588	43.8135	46.0972	56.9693	201.685	11725.9	20069.4	433.275	5.24546	314.204
R125	4	19	40	100	0.0550224	0.175763	0.274493	86	58.5357	90	38.1182	8.73498	131.878	16.3725	28.8979	7.23681	12.4118	2.8774
R125	4	19	40	105	0.0541328	0.149143	0.277478	86	58.5357	90	39.0096	9.26706	131.878	23.7662	42.2719	7.35201	12.4118	4.08913
R125	4	19	40	110	0.0532146	0.131369	0.279536	86	58.5357	90	39.8664	9.7548	131.878	30.8496	55.3038	7.44665	12.4118	5.1724
R125	4	19	40	125	0.0505166	0.100628	0.283681	86	58.5357	90	42.3105	11.0628	131.878	50.9799	93.6728	7.64489	12.4118	7.88296
R125	4	19	45	95	0.0588397	0.207909	0.278447	86	61.5059	90	35.8976	8.06784	119.446	10.8457	18.9993	6.83847	12.6357	1.80243
R125	4	19	45	105	0.0578962	0.141375	0.276051	86	61.5059	90	37.9816	9.63936	119.446	28.4422	50.5887	7.23365	12.6357	4.44974
R125	4	19	45	110	0.0572814	0.126326	0.273898	86	61.5059	90	38.9109	10.3034	119.446	36.2444	64.9751	7.34742	12.6357	5.45663
R125	4	19	45	120	0.0557862	0.10694	0.270945	86	61.5059	90	40.6539	11.4654	119.446	50.7975	92.5569	7.52819	12.6357	7.07806
R125	4	19	45	125	0.0549525	0.100049	0.270168	86	61.5059	90	41.4878	11.9856	119.446	57.7365	106.088	7.59504	12.6357	7.76448
R125	4	19	45	135	0.0533334	0.0895222	0.269121	86	61.5059	90	43.1079	12.9705	119.446	71.1719	133.065	7.71103	12.6357	8.96973
R125	4	19	45	140	0.0524781	0.0852355	0.269192	86	61.5059	90	43.901	13.4243	119.446	77.7235	146.625	7.76459	12.6357	9.50416
R125	4	19	50	95	0.0573986	0.167491	0.295228	86	63.6482	90	34.4507	7.80035	110.501	15.5889	27.3085	6.66154	11.3123	2.37667
R125	4	19	50	100	0.058382	0.136586	0.283795	86	63.6482	90	35.7728	9.10826	110.501	27.7254	48.936	7.17334	11.3123	4.03291
R125	4	19	50	110	0.0585633	0.110768	0.26786	86	63.6482	90	37.9349	11.0996	110.501	47.403	84.979	7.61051	11.3123	6.12715
R125	4	19	50	115	0.058246	0.103332	0.262632	86	63.6482	90	38.8927	11.9244	110.501	56.0635	101.316	7.74097	11.3123	6.85538
R125	4	19	50	120	0.0577337	0.0973818	0.258871	86	63.6482	90	39.8032	12.6667	110.501	64.2645	117.095	7.85003	11.3123	7.46632
R125	4	19	50	140	0.0551199	0.0814686	0.250683	86	63.6482	90	43.1793	15.2236	110.501	94.4407	178.162	8.12935	11.3123	9.30143
R125	4	19	50	145	0.0543333	0.0784728	0.250123	86	63.6482	90	43.9843	15.7774	110.501	101.593	193.421	8.1908	11.3123	9.68029
R125	4	19	50	150	0.0535991	0.0758302	0.24955	86	63.6482	90	44.7798	16.3312	110.501	108.651	208.808	8.22733	11.3123	10.0427
R125	4	19	55	115	0.0585215	0.0918548	0.247287	86	62.9879	90	37.9815	14.1172	113.26	76.1431	137.603	8.94223	10.2793	8.68428
R125	4	19	55	120	0.0584528	0.0880822	0.241331	86	62.9879	90	38.9557	15.2118	113.26	86.738	158.043	9.1013	10.2793	9.26243
R125	4	19	55	125	0.0581766	0.084832	0.236917	86	62.9879	90	39.8818	16.2081	113.26	96.7575	177.787	9.22568	10.2793	9.72966
R125	4	19	55	130	0.0577698	0.0819606	0.233607	86	62.9879	90	40.7725	17.1343	113.26	106.37	197.135	9.33061	10.2793	10.1377
R125	4	19	55	135	0.057272	0.0793756	0.231111	86	62.9879	90	41.6366	18.0043	113.26	115.66	216.242	9.41747	10.2793	10.4985
R125	4	19	55	140	0.0567138	0.0770181	0.229258	86	62.9879	90	42.4802	18.8323	113.26	124.711	235.267	9.49892	10.2793	10.8352
R125	4	19	55	150	0.0554436	0.0727798	0.227065	86	62.9879	90	44.1224	20.3759	113.26	142.253	273.384	9.62511	10.2793	11.4397
R125	4	19	60	105	0.0554208	0.0918954	0.265063	86	59.6065	90.002	34.6945	12.8978	127.407	63.6685	113.244	9.84191	11.9119	9.02067
R125	4	19	60	110	0.0575037	0.0887188	0.24796	86	59.6065	90	35.9475	15.0968	127.407	81.0517	145.301	10.4836	11.9119	10.7403
R125	4	19	60	115	0.0585455	0.0859426	0.236559	86	59.6065	90	37.0765	16.9643	127.407	96.6024	174.576	10.846	11.9119	11.8657
R125	4	19	60	120	0.0590135	0.08347	0.228518	86	59.6065	90	38.1179	18.6049	127.407	110.861	201.998	11.0973	11.9119	12.6326
R125	4	19	60	125	0.0591418	0.081233	0.222618	86	59.6065	90	39.0969	20.0884	127.407	124.213	228.235	11.2884	11.9119	13.2031
R125	4	19	60	130	0.0590357	0.079161	0.21823	86	59.6065	90	40.0302	21.4497	127.407	136.884	253.686	11.4398	11.9119	13.6495
R125	4	19	60	135	0.0587837	0.0772406	0.214894	86	59.6065	90	40.929	22.7238	127.407	149.049	278.667	11.5674	11.9119	14.0281
R125	4	19	60	140	0.0583839	0.0753875	0.212508	86	59.6065	90	41.8015	23.9106	127.407	160.812	303.37	11.6796	11.9119	14.3583
R125	4	19	60	145	0.0578789	0.0736015	0.21083	86	59.6065	90	42.6532	25.0276	127.407	172.261	327.964	11.7694	11.9119	14.6592
R125	4	19	60	150	0.0573099	0.071897	0.209678	86	59.6065	90	43.4886	26.0922	127.407	183.448	352.555	11.8593	11.9119	14.9317
R125	4	22	45	100	0.0491117	0.132568	0.345915	86	63.9442	90	45.3923	6.98706	109.279	20.0975	35.4725	5.95172	12.2061	3.25439
R125	4	22	45	110	0.0480785	0.101787	0.338937	86	63.9442	90	48.5007	8.1608	109.279	36.2641	65.0104	6.27873	12.2061	5.45052
R125	4	22	45	120	0.0468071	0.0864159	0.333709	86	63.9442	90	51.3177	9.1463	109.279	50.8251	92.6071	6.4902	12.2061	7.06702
R125	4	22	45	150	0.0426033	0.0635939	0.329366	86	63.9442	90	59.0795	11.5602	109.279	90.6768	174.265	6.86982	12.2061	10.4878
R125	4	22	50	100	0.0495356	0.110668	0.350283	86	66.2525	90	43.42	7.19007	99.6237	27.7348	48.9526	5.87665	10.9079	4.03398
R125	4	22	50	105	0.0499341	0.0984878	0.336469	86	66.2525	90	45.2589	8.12124	99.6237	38.0956	67.7588	6.18309	10.9079	5.22499
R125	4	22	55	105	0.0490455	0.0834761	0.326871	86	66.099	90	43.4534	9.15082	100.238	52.1962	92.8388	6.9227	9.78498	6.89916
R125	4	22	55	110	0.0498782	0.079119	0.310287	86	66.099	90	45.3078	10.3859	100.238	64.7715	116.115	7.28988	9.78498	7.93997
R125	4	22	55	115	0.0502421	0.0758017	0.298422	86	66.099	90	46.9954	11.4666	100.238	76.1539	137.622	7.53678	9.78498	8.68124
R125	4	22	55	120	0.0502955	0.0730256	0.289784	86	66.099	90	48.5711	12.435	100.238	86.7503	158.066	7.72195	9.78498	9.25896
R125	4	22	55	125	0.0500942	0.0705294	0.283633	86	66.099	90	50.068	13.3052	100.238	96.7713	177.812	7.87382	9.78498	9.72549
R125	4	22	55	140	0.0489582	0.0645198	0.272308	86	66.099	90	54.2641	15.621	100.238	124.729	235.3	8.19133	9.78498	10.8296
R125	4	22	60	110	0.0493215	0.0728952	0.30081	86	63.4929	90	43.7014	12.1487	111.171	81.061	145.318	8.62757	11.186	10.7418
R125	4	22	60	140	0.0507669	0.0636587	0.250573	86	63.4929	90	53.1676	19.9685	111.171	160.83	303.405	10.0429	11.186	14.3601
R125	4	22	60	150	0.0498902	0.0609469	0.246274	86	63.4929	90	55.8902	21.906	111.171	183.47	352.595	10.2532	11.186	14.9342
R125	4	25	60	120	0.0438325	0.0576143	0.331077	86	67.2023	90	56.5679	12.4265	95.6424	110.861	201.998	8.61982	10.3523	12.6326
R125	4	28	30	90	0.00435276	0.00399904	2.16287	57.4798	58.9678	61.4798	68.7931	16.29	130.094	2322.46	3884.26	115.683	4.63904	105.539
R125	4	28	30	150	0.00380026	0.00361898	2.33588	57.4798	58.9678	61.4798	98.3538	25.1138	130.094	3813.67	6965.96	141.838	4.63904	114.09
R125	4	31	45	105	0.0254263	0.0519409	0.875452	86	70.9065	90	80.1274	3.23419	80.1127	28.4653	50.6299	14.1659	10.185	4.42162
R125	4	31	55	110	0.0292255	0.0404399	0.689761	86	74.9891	90	75.3061	4.99824	62.9975	64.7946	116.157	15.8143	7.74685	7.99714
R125	4	31	55	115	0.0297657	0.039596	0.649662	86	74.9891	90	80.1064	5.6862	62.9975	76.181	137.671	17.7512	7.74685	8.7504
R125	4	31	55	130	0.0301397	0.0373228	0.574466	86	74.9891	90	92.8837	7.42716	62.9975	106.423	197.233	20.405	7.74685	10.2323
R125	5	16	20	100	0.0136411	0.0128321	0.659835	39.8135	36.3079	44.8135	29.0311	59.1046	224.912	2663.37	4417.13	135.245	5.71327	78.0311
R125	5	16	25	100	0.0268203	0.0267342	0.347638	49.3489	36.9497	54.3489	28.589	50.6794	222.074	1068.12	1793.03	62.1182	6.9355	36.6056
R125	5	16	30	105	0.0370128	0.0393692	0.258488	57.4798	37.5744	62.4798	28.4744	44.5728	219.524	619.792	1058.85	40.4916	8.63677	23.8337
R125	5	16	40	105	0.0648669	0.185324	0.220031	85	57.4351	90	27.7033	11.3588	136.467	23.3612	41.5515	8.59176	10.5635	3.23371
R125	5	16	40	125	0.0608307	0.125044	0.225074	85	57.4351	90	28.9672	13.4826	136.467	49.8437	91.5851	8.84001	10.5635	6.28848
R125	5	16	40	135	0.0588823	0.11004	0.227178	85	57.4351	90	29.5667	14.4157	136.467	62.3181	116.512	8.92273	10.5635	7.51214
R125	5	16	40	140	0.0578642	0.104008	0.228521	85	57.4351	90	29.8622	14.8448	136.467	68.4426	129.116	8.96	10.5635	8.06584
R125	5	16	40	150	0.0559865	0.0942222	0.230991	85	57.4351	90	30.4476	15.7029	136.467	80.5737	154.848	9.02997	10.5635	9.12526
R125	5	16	45	95	0.068854	0.250942	0.225078	85	60.5151	90	26.497	9.7395	123.599	10.9583	19.1966	8.15193	10.4206	1.45357
R125	5	16	45	100	0.068463	0.198627	0.224492	85	60.5151	90	26.9224	10.7231	123.599	20.1205	35.5131	8.34641	10.4206	2.61652
R125	5	16	45	105	0.0679232	0.170715	0.222959	85	60.5151	90	27.3058	11.5784	123.599	28.3311	50.3912	8.48777	10.4206	3.575
R125	5	16	45	110	0.0671606	0.152367	0.221779	85	60.5151	90	27.6634	12.3267	123.599	35.9538	64.4542	8.58716	10.4206	4.38691
R125	5	16	45	115	0.066379	0.139222	0.220636	85	60.5151	90	28.0039	13.0216	123.599	43.1809	78.035	8.66423	10.4206	5.09227
R125	5	16	45	120	0.0654705	0.128933	0.22002	85	60.5151	90	28.3321	13.6524	123.599	50.1194	91.3213	8.73181	10.4206	5.71416
R125	5	16	45	125	0.0645997	0.120728	0.219461	85	60.5151	90	28.6515	14.2618	123.599	56.8654	104.487	8.79169	10.4206	6.28876
R125	5	16	45	130	0.063703	0.113882	0.219122	85	60.5151	90	28.964	14.8391	123.599	63.4404	117.574	8.83771	10.4206	6.80893
R125	5	16	45	135	0.0627637	0.107979	0.219122	85	60.5151	90	29.2714	15.3843	123.599	69.8871	130.663	8.88743	10.4206	7.28991
R125	5	16	45	140	0.0618149	0.102824	0.21932	85	60.5151	90	29.5747	15.9082	123.599	76.2375	143.821	8.9272	10.4206	7.74369
R125	5	16	45	145	0.0608883	0.0982979	0.219616	85	60.5151	90	29.8749	16.4214	123.599	82.5131	157.095	8.96341	10.4206	8.17711
R125	5	16	45	150	0.0599763	0.0942645	0.220034	85	60.5151	90	30.1725	16.9239	123.599	88.7246	170.513	9.00312	10.4206	8.59005
R125	5	16	50	95	0.0659277	0.195647	0.241157	85	62.3151	90	25.9242	9.39763	116.062	16.2554	28.476	8.2365	9.20151	1.98006
R125	5	16	50	100	0.0673173	0.160079	0.231317	85	62.3151	90	26.4462	10.9793	116.062	28.6547	50.5762	8.72528	9.20151	3.36076
R125	5	16	50	105	0.0676579	0.141844	0.224477	85	62.3151	90	26.8886	12.2262	116.062	39.0798	69.5094	8.9615	9.20151	4.36185
R125	5	16	50	110	0.0674939	0.12991	0.219677	85	62.3151	90	27.2858	13.2767	116.062	48.3735	86.7189	9.11453	9.20151	5.12738
R125	5	16	50	115	0.0672042	0.121349	0.215735	85	62.3151	90	27.6548	14.235	116.062	56.9746	102.962	9.22041	9.20151	5.75514
R125	5	16	50	120	0.0666155	0.114373	0.213179	85	62.3151	90	28.0046	15.0778	116.062	65.0792	118.579	9.31305	9.20151	6.28019
R125	5	16	50	125	0.06595	0.108637	0.211222	85	62.3151	90	28.3408	15.8628	116.062	72.8374	133.835	9.38912	9.20151	6.73915
R125	5	16	50	135	0.0645441	0.0996079	0.20846	85	62.3151	90	28.9854	17.329	116.062	87.6612	163.894	9.5114	9.20151	7.54401
R125	5	16	50	140	0.0636947	0.0957349	0.207915	85	62.3151	90	29.298	17.9871	116.062	94.8075	178.853	9.56173	9.20151	7.89602
R125	5	16	50	150	0.0620611	0.0892201	0.207262	85	62.3151	90	29.9103	19.2686	116.062	108.777	209.05	9.64492	9.20151	8.56029
R125	5	16	55	100	0.0639028	0.130593	0.230479	85	60.1927	90	25.9435	12.1108	124.969	39.3245	69.4086	10.0693	9.02116	4.54625
R125	5	16	55	105	0.0659167	0.119849	0.217501	85	60.1927	90	26.4545	14.1768	124.969	54.4701	96.8833	10.6394	9.02116	5.95319
R125	5	16	55	110	0.0666925	0.112541	0.209306	85	60.1927	90	26.8995	15.8438	124.969	67.5355	121.07	10.9355	9.02116	6.92044
R125	5	16	55	115	0.0669772	0.107122	0.203379	85	60.1927	90	27.3026	17.2971	124.969	79.3044	143.316	11.123	9.02116	7.63351
R125	5	16	55	120	0.0668808	0.102639	0.199214	85	60.1927	90	27.6778	18.5794	124.969	90.1898	164.333	11.2656	9.02116	8.18541
R125	5	16	55	125	0.0666134	0.0988671	0.196037	85	60.1927	90	28.0337	19.762	124.969	100.477	184.621	11.3763	9.02116	8.64796
R125	5	16	55	130	0.0661547	0.0954829	0.193812	85	60.1927	90	28.3754	20.8448	124.969	110.308	204.433	11.4747	9.02116	9.04426
R125	5	16	55	140	0.0649657	0.0896652	0.191031	85	60.1927	90	29.0297	22.8253	124.969	129.03	243.414	11.6214	9.02116	9.72446
R125	5	16	55	145	0.0642588	0.0870715	0.190327	85	60.1927	90	29.3465	23.7372	124.969	138.049	262.828	11.6811	9.02116	10.0269
R125	5	16	55	150	0.0635299	0.0846765	0.189896	85	60.1927	90	29.6583	24.6205	124.969	146.911	282.337	11.7357	9.02116	10.3191
R125	5	16	60	105	0.063536	0.108595	0.214622	85	55.6399	90.0364	26.0285	16.0419	144.002	65.5787	116.648	12.6891	10.8931	7.57499
R125	5	16	60	110	0.0657285	0.104201	0.202566	85	55.6399	90	26.5155	18.65	144.002	83.8179	150.26	13.3061	10.8931	9.225
R125	5	16	60	120	0.0673516	0.0975125	0.188706	85	55.6399	90	27.3546	22.8123	144.002	114.901	209.359	13.8637	10.8931	11.1415
R125	5	16	60	135	0.0669298	0.0897242	0.179608	85	55.6399	90	28.4347	27.5999	144.002	154.345	288.569	14.286	10.8931	12.6092
R125	5	16	60	140	0.0664514	0.0874658	0.178135	85	55.6399	90	28.7691	28.9754	144.002	166.457	314.019	14.3966	10.8931	12.9615
R125	5	16	60	145	0.0659201	0.085382	0.177022	85	55.6399	90	29.0954	30.2973	144.002	178.247	339.361	14.4782	10.8931	13.2908
R125	5	16	60	150	0.0652971	0.0833759	0.17635	85	55.6399	90	29.4152	31.5478	144.002	189.751	364.668	14.556	10.8931	13.5864
R125	5	19	20	110	0.00310641	0.00284406	2.77483	39.8135	42.8588	44.8135	42.0422	51.2992	197.502	10445.2	17544.6	381.862	4.78855	277.864
R125	5	19	20	120	0.00303311	0.00279349	2.82895	39.8135	42.8588	44.8135	43.3862	53.8642	197.502	11093.5	18883	386.512	4.78855	280.4
R125	5	19	20	145	0.00286071	0.00266784	2.97129	39.8135	42.8588	44.8135	46.7577	60.2766	197.502	12719.6	22444.1	395.716	4.78855	292.44
R125	5	19	30	145	0.0249156	0.0254001	0.367844	57.4798	44.3688	62.4798	44.9204	45.2316	191.077	962.566	1746.58	36.7575	7.22579	29.1579
R125	5	19	35	90	0.037148	0.0430955	0.279671	64.5116	45.0839	69.5116	36.0084	23.9774	188.14	290.954	491.739	21.0704	9.80036	16.2518
R125	5	19	35	150	0.0330228	0.0358075	0.28728	64.5116	45.0839	69.5116	44.8412	37.8252	188.14	555.882	1029.34	23.6617	9.80036	19.6182
R125	5	19	40	100	0.0547153	0.174331	0.269314	85	59.9719	90	36.6256	8.33799	125.896	16.1394	28.4864	6.37924	10.2618	2.28353
R125	5	19	40	105	0.0538647	0.147738	0.271847	85	59.9719	90	37.46	8.86381	125.896	23.3721	41.5708	6.49741	10.2618	3.25145
R125	5	19	40	110	0.0529907	0.130134	0.273535	85	59.9719	90	38.2598	9.3467	125.896	30.2829	54.2879	6.5844	10.2618	4.12477
R125	5	19	40	130	0.0495429	0.0934041	0.278414	85	59.9719	90	41.2677	11.0315	125.896	56.1446	104.052	6.8341	10.2618	6.98474
R125	5	19	40	135	0.0486851	0.0879206	0.279783	85	59.9719	90	41.9919	11.4071	125.896	62.3471	116.566	6.88128	10.2618	7.59234
R125	5	19	40	140	0.0478038	0.0831354	0.281419	85	59.9719	90	42.7097	11.7612	125.896	68.4745	129.176	6.92709	10.2618	8.15741
R125	5	19	40	145	0.0469748	0.0790039	0.282927	85	59.9719	90	43.4224	12.1153	125.896	74.559	141.951	6.9646	10.2618	8.70602
R125	5	19	40	150	0.0461878	0.075384	0.284372	85	59.9719	90	44.1312	12.4694	125.896	80.6113	154.92	6.99921	10.2618	9.24189
R125	5	19	45	95	0.0581847	0.203533	0.274897	85	63.0493	90	34.5183	7.61413	113.003	10.9613	19.202	5.9549	10.0823	1.45385
R125	5	19	45	100	0.0579222	0.160852	0.273183	85	63.0493	90	35.5562	8.45895	113.003	20.1261	35.523	6.18439	10.0823	2.61697
R125	5	19	45	105	0.0574563	0.138285	0.270676	85	63.0493	90	36.4908	9.18615	113.003	28.3391	50.4054	6.33935	10.0823	3.57568
R125	5	19	45	110	0.0568203	0.123603	0.268575	85	63.0493	90	37.3621	9.82779	113.003	35.9639	64.4723	6.44288	10.0823	4.38761
R125	5	19	45	115	0.0561792	0.113155	0.266605	85	63.0493	90	38.1909	10.4266	113.003	43.1931	78.0569	6.53493	10.0823	5.09315
R125	5	19	45	120	0.0553726	0.104889	0.265645	85	63.0493	90	38.9898	10.9613	113.003	50.1335	91.3469	6.62445	10.0823	5.71499
R125	5	19	45	130	0.0538601	0.0929003	0.263918	85	63.0493	90	40.5265	11.9773	113.003	63.4582	117.607	6.75086	10.0823	6.80951
R125	5	19	45	135	0.0530245	0.0881422	0.263748	85	63.0493	90	41.2736	12.4371	113.003	69.9067	130.7	6.78865	10.0823	7.2909
R125	5	19	45	140	0.0522145	0.0840354	0.263747	85	63.0493	90	42.0106	12.8863	113.003	76.2589	143.862	6.83594	10.0823	7.74456
R125	5	19	45	145	0.0514185	0.080419	0.263922	85	63.0493	90	42.7397	13.3247	113.003	82.5363	157.139	6.88127	10.0823	8.17782
R125	5	19	50	95	0.0559379	0.158325	0.293507	85	65.0567	90	33.1184	7.33298	104.602	16.2596	28.4834	5.78708	8.79024	1.97007
R125	5	19	50	100	0.0573403	0.130029	0.279393	85	65.0567	90	34.3938	8.69564	104.602	28.6621	50.5893	6.30793	8.79024	3.33811
R125	5	19	50	110	0.0577801	0.106522	0.262462	85	65.0567	90	36.4416	10.705	104.602	48.3861	86.7415	6.74627	8.79024	5.0792
R125	5	19	50	115	0.0575724	0.0997908	0.257022	85	65.0567	90	37.3403	11.5365	104.602	56.9894	102.989	6.8754	8.79024	5.69486
R125	5	19	50	120	0.0571196	0.0943301	0.253257	85	65.0567	90	38.192	12.2755	104.602	65.0961	118.61	6.97722	8.79024	6.20823
R125	5	19	50	125	0.0565553	0.0897754	0.250492	85	65.0567	90	39.0101	12.9569	104.602	72.8563	133.87	7.06285	8.79024	6.65651
R125	5	19	50	130	0.0559989	0.0859776	0.248133	85	65.0567	90	39.8033	13.6151	104.602	80.3741	148.957	7.13534	8.79024	7.06783
R125	5	19	50	150	0.0531704	0.0742048	0.2446	85	65.0567	90	42.8249	15.9016	104.602	108.805	209.104	7.35014	8.79024	8.42424
R125	5	19	55	120	0.0577286	0.0852695	0.235801	85	63.592	90	37.3958	15.2158	110.756	90.1835	164.321	8.4653	8.57643	8.18522
R125	5	19	55	125	0.0575547	0.0823871	0.231395	85	63.592	90	38.2621	16.2558	110.756	100.47	184.608	8.58453	8.57643	8.64818
R125	5	19	55	130	0.0572029	0.0797758	0.228269	85	63.592	90	39.0937	17.2104	110.756	110.3	204.419	8.70326	8.57643	9.04466
R125	5	19	55	140	0.0562079	0.0751974	0.224314	85	63.592	90	40.6847	18.9485	110.756	129.021	243.396	8.87419	8.57643	9.72428
R125	5	19	60	105	0.0541314	0.0881653	0.25932	85	59.916	90.0364	33.3723	12.697	126.113	65.5567	116.609	9.00272	10.1765	7.53734
R125	5	19	60	110	0.0565016	0.0856921	0.241838	85	59.916	90	34.5617	15.0186	126.113	83.7897	150.209	9.67938	10.1765	9.17193
R125	5	19	60	115	0.0577225	0.083384	0.230456	85	59.916	90	35.6283	16.983	126.113	100.023	180.757	10.0607	10.1765	10.2724
R125	5	19	60	120	0.0584036	0.0813753	0.222255	85	59.916	90	36.6078	18.733	126.113	114.863	209.288	10.321	10.1765	11.0633
R125	5	19	60	125	0.0585783	0.0793403	0.216732	85	59.916	90	37.5255	20.2688	126.113	128.685	236.451	10.5182	10.1765	11.6512
R125	5	19	60	130	0.0584758	0.0773927	0.212793	85	59.916	90	38.3982	21.6618	126.113	141.757	262.717	10.6777	10.1765	12.1096
R125	5	19	60	135	0.0582751	0.075641	0.209666	85	59.916	90	39.2372	22.9832	126.113	154.293	288.472	10.8086	10.1765	12.5035
R125	5	19	60	140	0.0579244	0.0739387	0.207433	85	59.916	90	40.0505	24.2154	126.113	166.401	313.914	10.9133	10.1765	12.8478
R125	5	19	60	145	0.0574626	0.0722832	0.205929	85	59.916	90	40.8436	25.3762	126.113	178.187	339.247	11.0196	10.1765	13.1693
R125	5	19	60	150	0.0569364	0.0706988	0.204886	85	59.916	90	41.6208	26.4834	126.113	189.688	364.546	11.1022	10.1765	13.458
R125	5	22	45	100	0.0486167	0.12928	0.34029	85	65.4056	90	43.7916	6.61959	103.122	20.1261	35.523	5.14771	9.69737	2.61687
R125	5	22	45	105	0.0481945	0.111142	0.336125	85	65.4056	90	45.3414	7.22914	103.122	28.3391	50.4054	5.32684	9.69737	3.57536
R125	5	22	45	110	0.0476727	0.0995126	0.332477	85	65.4056	90	46.7851	7.77454	103.122	35.9639	64.4723	5.46438	9.69737	4.38726
R125	5	22	45	120	0.0464549	0.0847268	0.327173	85	65.4056	90	49.4801	8.737	103.122	50.1335	91.3469	5.66245	9.69737	5.71433
R125	5	22	45	130	0.045142	0.0752112	0.324205	85	65.4056	90	52.0222	9.59252	103.122	63.4582	117.607	5.83013	9.69737	6.80899
R125	5	22	45	135	0.0444565	0.0714883	0.32331	85	65.4056	90	53.2574	9.9882	103.122	69.9067	130.7	5.86822	9.69737	7.28968
R125	5	22	45	140	0.0437395	0.0681929	0.32311	85	65.4056	90	54.4754	10.3625	103.122	76.2589	143.862	5.92335	9.69737	7.74314
R125	5	22	45	150	0.0423685	0.0627286	0.323338	85	65.4056	90	56.8738	11.0897	103.122	88.7495	170.561	6.04537	9.69737	8.58967
R125	5	22	50	100	0.0485002	0.104854	0.347916	85	67.6072	90	41.8612	6.83819	93.9327	28.6696	50.6025	5.26198	8.554	3.38618
R125	5	22	50	110	0.0491481	0.0868253	0.322339	85	67.6072	90	45.2586	8.58239	93.9327	48.3987	86.764	5.77699	8.554	5.18058
R125	5	22	50	120	0.0486879	0.077401	0.308706	85	67.6072	90	48.1585	9.94541	93.9327	65.113	118.641	6.05343	8.554	6.35917
R125	5	22	50	130	0.0477444	0.0708293	0.301163	85	67.6072	90	50.8251	11.1005	93.9327	80.395	148.995	6.24164	8.554	7.26485
R125	5	22	55	110	0.0490251	0.0759151	0.303731	85	66.7539	90	43.6949	10.3006	97.5207	67.5308	121.062	6.73122	8.09063	6.92011
R125	5	22	55	120	0.0496262	0.0706209	0.283413	85	66.7539	90	46.8389	12.4234	97.5207	90.1835	164.321	7.17626	8.09063	8.18471
R125	5	22	55	140	0.0484754	0.0629376	0.266687	85	66.7539	90	52.2816	15.7002	97.5207	129.021	243.396	7.64581	8.09063	9.7238
R125	5	22	60	110	0.0483032	0.0701824	0.294798	85	63.8933	90	42.1384	12.0376	109.5	83.7991	150.226	7.97496	9.49993	9.22909
R125	5	22	60	145	0.050004	0.0611884	0.242618	85	63.8933	90	52.5434	21.2534	109.5	178.207	339.285	9.53379	9.49993	13.3017
R125	5	22	60	150	0.0495707	0.0599548	0.240961	85	63.8933	90	53.8281	22.2357	109.5	189.709	364.586	9.63437	9.49993	13.5983
R125	5	25	45	120	0.0384294	0.0674764	0.411537	85	67.6549	90	60.4562	6.8694	93.7534	50.1616	91.3982	5.26539	9.2639	5.71698
R125	5	25	55	100	0.0380382	0.0668139	0.444384	85	69.7711	90	46.283	5.68376	84.886	39.3162	69.394	4.7856	7.54079	4.54549
R125	5	25	55	145	0.0411864	0.0511917	0.317512	85	69.7711	90	66.4121	13.5612	84.886	138.02	262.773	7.2308	7.54079	10.025
R125	5	25	60	120	0.0433053	0.0560665	0.322193	85	67.689	90	54.6706	12.4806	93.5959	114.843	209.253	7.89427	8.63372	11.0623
R125	5	28	30	145	0.00382973	0.00364534	2.3131	57.4798	59.9678	62.4798	93.016	23.4298	125.908	3550.82	6442.97	119.548	4.16154	99.5249
R125	5	28	30	150	0.00378338	0.003608	2.33417	57.4798	59.9678	62.4798	95.3267	24.0867	125.908	3667.53	6710.26	120.747	4.16154	100.887
R125	5	28	45	105	0.0321675	0.0678803	0.562903	85	69.8622	90	64.4853	4.22729	84.503	28.3603	50.4431	4.93706	8.7227	3.5763
R125	5	28	50	150	0.0319151	0.0409065	0.447543	85	72.4353	90	85.9345	8.56151	73.6914	108.862	209.213	6.61969	7.59807	8.70165
R125	5	28	55	135	0.035572	0.0441505	0.398345	85	72.736	90	76.0487	9.98294	72.444	119.738	223.867	7.4319	6.89367	9.39416
R125	5	28	60	145	0.0372587	0.043196	0.346742	85	71.4195	90	79.238	14.6573	77.9819	178.137	339.152	9.4468	7.68097	13.1661
R125	5	31	45	110	0.0248934	0.0454875	0.794268	85	72.1302	90	81.7465	3.36074	74.9959	35.9942	64.5265	8.86027	8.02263	4.38745
R125	5	31	50	130	0.0273996	0.0365318	0.62446	85	74.8936	90	93.4305	5.53868	63.4346	80.4785	149.15	10.8536	6.90072	7.16973
R125	5	31	55	95	0.0188031	0.0358274	1.12105	85	75.7826	90	54.0613	1.76663	59.6949	21.0286	36.8377	2.52892	6.09683	2.51066
R125	5	31	60	130	0.0316042	0.0366825	0.478509	85	75.2538	90	86.6909	9.67849	61.9281	141.749	262.702	15.4743	6.51317	12.1092
R125	6	16	20	110	0.0133406	0.0126102	0.666508	39.8135	37.3079	45.8135	27.8812	60.7441	220.732	2769.93	4658.69	123.547	5.28424	71.0606
R125	6	16	20	120	0.0130281	0.0123609	0.678264	39.8135	37.3079	45.8135	28.3388	63.6529	220.732	2942.92	5016.21	124.629	5.28424	71.8183
R125	6	16	45	95	0.0679892	0.244871	0.225717	84	62.1753	90	25.2964	9.16026	116.652	11.0974	19.4404	7.20687	8.58038	1.22537
R125	6	16	45	100	0.0678286	0.193656	0.22384	84	62.1753	90	25.6579	10.1597	116.652	20.1855	35.6279	7.40812	8.58038	2.19518
R125	6	16	45	105	0.0672973	0.166462	0.221998	84	62.1753	90	25.9806	10.9944	116.652	28.2433	50.2349	7.54223	8.58038	2.9937
R125	6	16	45	110	0.0666815	0.148999	0.220234	84	62.1753	90	26.2799	11.7466	116.652	35.6931	63.9867	7.64034	8.58038	3.67768
R125	6	16	45	115	0.0658865	0.136252	0.219103	84	62.1753	90	26.5639	12.4163	116.652	42.7204	77.2027	7.71665	8.58038	4.27143
R125	6	16	45	120	0.0650741	0.126478	0.218194	84	62.1753	90	26.8371	13.0449	116.652	49.4592	90.1183	7.78561	8.58038	4.80219
R125	6	16	45	125	0.0642023	0.118531	0.217648	84	62.1753	90	27.1025	13.6322	116.652	55.9919	102.882	7.83792	8.58038	5.28918
R125	6	16	45	130	0.0633505	0.11197	0.217229	84	62.1753	90	27.362	14.1989	116.652	62.3598	115.571	7.88943	8.58038	5.73793
R125	6	16	45	135	0.0624128	0.106239	0.217269	84	62.1753	90	27.617	14.7244	116.652	68.5937	128.245	7.93323	8.58038	6.15215
R125	6	16	45	140	0.0615073	0.101296	0.217384	84	62.1753	90	27.8684	15.2396	116.652	74.7349	140.987	7.97238	8.58038	6.54723
R125	6	16	45	145	0.0605848	0.0968958	0.217732	84	62.1753	90	28.1171	15.7342	116.652	80.7937	153.821	8.01095	8.58038	6.9207
R125	6	16	45	150	0.059639	0.0929107	0.218321	84	62.1753	90	28.3637	16.2082	116.652	86.7906	166.796	8.04165	8.58038	7.27942
R125	6	16	50	95	0.0643967	0.184642	0.242198	84	63.7038	90	24.8003	8.89175	110.289	17.0567	29.8798	7.32334	7.48319	1.7277
R125	6	16	50	100	0.066108	0.151864	0.230617	84	63.7038	90	25.2514	10.527	110.289	29.8209	52.6345	7.85912	7.48319	2.92559
R125	6	16	50	105	0.0666347	0.13539	0.222949	84	63.7038	90	25.6274	11.7989	110.289	40.3706	71.8052	8.10407	7.48319	3.79015
R125	6	16	50	110	0.0666169	0.124652	0.217658	84	63.7038	90	25.962	12.8663	110.289	49.6939	89.0858	8.2552	7.48319	4.45573
R125	6	16	50	115	0.0663741	0.116827	0.213657	84	63.7038	90	26.2711	13.8203	110.289	58.2676	105.299	8.36812	7.48319	5.00128
R125	6	16	50	120	0.0658913	0.110525	0.210867	84	63.7038	90	26.5631	14.672	110.289	66.319	120.838	8.45654	7.48319	5.461
R125	6	16	50	125	0.0653234	0.105322	0.208731	84	63.7038	90	26.8431	15.4669	110.289	74.0184	136.005	8.53042	7.48319	5.86978
R125	6	16	50	135	0.0638949	0.0968127	0.206288	84	63.7038	90	27.3788	16.8977	110.289	88.6676	165.776	8.64942	7.48319	6.57607
R125	6	16	50	140	0.063138	0.0932853	0.205574	84	63.7038	90	27.6382	17.5677	110.289	95.7311	180.596	8.69689	7.48319	6.89361
R125	6	16	50	150	0.0614914	0.0870799	0.205208	84	63.7038	90	28.1458	18.8169	110.289	109.506	210.451	8.7829	7.48319	7.48176
R125	6	16	55	100	0.0623676	0.124113	0.227448	84	60.4588	90	24.8215	11.9331	123.844	41.1159	72.5705	9.32233	7.88128	3.99804
R125	6	16	55	105	0.0647204	0.114697	0.213664	84	60.4588	90	25.2587	14.1386	123.844	57.1971	101.734	9.96811	7.88128	5.3071
R125	6	16	55	110	0.0657553	0.108354	0.204978	84	60.4588	90	25.6357	15.9205	123.844	70.9413	127.176	10.2787	7.88128	6.22094
R125	6	16	55	115	0.0661852	0.103567	0.198947	84	60.4588	90	25.9748	17.4542	123.844	83.225	150.401	10.4734	7.88128	6.89675
R125	6	16	55	120	0.0661775	0.0995307	0.194842	84	60.4588	90	26.2891	18.7979	123.844	94.5446	172.267	10.6231	7.88128	7.42807
R125	6	16	55	125	0.065958	0.0960828	0.191805	84	60.4588	90	26.5861	20.0248	123.844	105.192	193.285	10.7369	7.88128	7.86794
R125	6	16	55	130	0.065545	0.0929714	0.18969	84	60.4588	90	26.8708	21.1495	123.844	115.358	213.793	10.8278	7.88128	8.251
R125	6	16	55	150	0.0630696	0.0829345	0.186153	84	60.4588	90	27.9362	25.0639	123.844	153.056	294.147	11.1032	7.88128	9.47025
R125	6	16	60	105	0.0621995	0.10454	0.210982	84	55.8182	90.1127	24.8991	15.8469	143.245	67.4135	119.926	11.7423	9.59393	6.50646
R125	6	16	60	110	0.0647121	0.100926	0.198459	84	55.8182	90.0174	25.3116	18.6101	143.245	86.5726	155.202	12.4149	9.59393	8.0653
R125	6	16	60	115	0.0660302	0.0978509	0.19021	84	55.8182	90	25.6804	20.9524	143.245	103.572	187.172	12.7734	9.59393	9.15631
R125	6	16	60	120	0.0666341	0.0950783	0.184611	84	55.8182	90	26.0178	22.9835	143.245	119.017	216.857	13.013	9.59393	9.93713
R125	6	16	60	130	0.0667443	0.0902301	0.177763	84	55.8182	90	26.6321	26.4604	143.245	146.904	272.257	13.3308	9.59393	11.0079
R125	6	16	60	140	0.0659972	0.0858878	0.174428	84	55.8182	90	27.1974	29.4065	143.245	172.322	325.083	13.5489	9.59393	11.7538
R125	6	16	60	150	0.0648882	0.0820177	0.172902	84	55.8182	90	27.7339	32.0598	143.245	196.293	377.241	13.7125	9.59393	12.3689
R125	6	19	20	140	0.00290526	0.002705	2.92314	39.8135	43.8588	45.8135	43.9037	57.7456	193.322	12067	21164.5	358.108	4.41595	263.199
R125	6	19	40	135	0.0484894	0.0871267	0.277788	84	61.4293	90	40.1278	10.9298	119.793	60.7407	113.563	6.21201	8.75594	6.43667
R125	6	19	45	100	0.0573005	0.156505	0.273007	84	64.6203	90	34.1495	7.99746	106.43	20.1895	35.6348	5.49271	8.26545	2.19479
R125	6	19	45	105	0.0569275	0.134785	0.269703	84	64.6203	90	35.0258	8.71888	106.43	28.2487	50.2447	5.64498	8.26545	2.99289
R125	6	19	45	110	0.0563898	0.120779	0.267037	84	64.6203	90	35.8382	9.35785	106.43	35.7	63.9991	5.75609	8.26545	3.67646
R125	6	19	45	120	0.0549815	0.10277	0.26382	84	64.6203	90	37.3494	10.4606	106.43	49.4688	90.1358	5.91826	8.26545	4.80005
R125	6	19	45	130	0.0535215	0.0912626	0.261924	84	64.6203	90	38.7716	11.45	106.43	62.3719	115.593	6.03777	8.26545	5.73457
R125	6	19	45	135	0.0526894	0.0866523	0.261858	84	64.6203	90	39.4621	11.8931	106.43	68.607	128.27	6.08886	8.26545	6.1486
R125	6	19	45	145	0.0511352	0.079227	0.261919	84	64.6203	90	40.8159	12.7588	106.43	80.8093	153.851	6.17616	8.26545	6.91593
R125	6	19	45	150	0.0503125	0.0760254	0.262513	84	64.6203	90	41.4829	13.1608	106.43	86.8074	166.828	6.21148	8.26545	7.27402
R125	6	19	50	100	0.0561888	0.122968	0.280118	84	66.4004	90	33.0437	8.31259	98.9903	29.8209	52.6345	5.72728	7.15909	2.92549
R125	6	19	50	105	0.0568591	0.110332	0.268852	84	66.4004	90	34.0659	9.42548	98.9903	40.3706	71.8052	6.00212	7.15909	3.78996
R125	6	19	50	110	0.0569548	0.102037	0.261252	84	66.4004	90	34.9747	10.3567	98.9903	49.6939	89.0858	6.17435	7.15909	4.45543
R125	6	19	50	115	0.0568035	0.0959503	0.255624	84	66.4004	90	35.8135	11.1857	98.9903	58.2676	105.299	6.30374	7.15909	5.00099
R125	6	19	50	120	0.056412	0.0910012	0.251714	84	66.4004	90	36.6057	11.9238	98.9903	66.319	120.838	6.40583	7.15909	5.46063
R125	6	19	50	135	0.05477	0.0802313	0.244875	84	66.4004	90	38.8163	13.8657	98.9903	88.6676	165.776	6.62427	7.15909	6.57541
R125	6	19	55	100	0.0527153	0.0996842	0.2782	84	63.9475	90	31.8731	9.31544	109.245	41.1018	72.5456	6.57538	7.43059	3.9963
R125	6	19	55	110	0.0564199	0.0889939	0.245338	84	63.9475	90	34.0878	12.8343	109.245	70.9171	127.133	7.60544	7.43059	6.21787
R125	6	19	55	115	0.0569807	0.0855945	0.23674	84	63.9475	90	35.0089	14.1922	109.245	83.1965	150.35	7.83048	7.43059	6.8931
R125	6	19	55	120	0.057071	0.0826002	0.230972	84	63.9475	90	35.8618	15.3749	109.245	94.5123	172.208	7.99312	7.43059	7.42382
R125	6	19	55	140	0.0557531	0.0734599	0.219843	84	63.9475	90	38.9129	19.2587	109.245	134.621	253.962	8.40496	7.43059	8.90046
R125	6	19	55	150	0.0545572	0.0697271	0.218318	84	63.9475	90	40.3248	20.8794	109.245	153.004	294.046	8.53686	7.43059	9.46372
R125	6	19	60	105	0.0528477	0.0846117	0.256156	84	60.1988	90.1127	32.0836	12.4955	124.937	67.3988	119.9	8.33537	8.92535	6.50503
R125	6	19	60	110	0.0555149	0.0828181	0.2379	84	60.1988	90.0174	33.2063	14.947	124.937	86.5536	155.168	9.06039	8.92535	8.06354
R125	6	19	60	115	0.0569714	0.0810286	0.226092	84	60.1988	90	34.2087	17.0326	124.937	103.55	187.131	9.45958	8.92535	9.15442
R125	6	19	60	120	0.0577024	0.0792402	0.218144	84	60.1988	90	35.125	18.8439	124.937	118.991	216.81	9.72923	8.92535	9.93501
R125	6	19	60	125	0.0579839	0.0774805	0.212611	84	60.1988	90	35.9804	20.4538	124.937	133.316	244.96	9.93442	8.92535	10.5216
R125	6	19	60	145	0.0570578	0.0710216	0.202259	84	60.1988	90	39.0579	25.7594	124.937	184.414	351.101	10.4411	8.92535	12.0717
R125	6	19	60	150	0.0565741	0.0695524	0.201281	84	60.1988	90	39.7766	26.9119	124.937	196.25	377.158	10.5294	8.92535	12.3663
R125	6	22	45	95	0.0480389	0.15916	0.347107	84	66.8909	90	40.5416	5.52562	96.9355	11.1028	19.4498	4.32287	7.93139	1.22636
R125	6	22	45	100	0.0480242	0.1255	0.340893	84	66.8909	90	42.2185	6.24725	96.9355	20.1953	35.6452	4.58343	7.93139	2.19728
R125	6	22	45	105	0.0477147	0.108182	0.335435	84	66.8909	90	43.7123	6.85549	96.9355	28.257	50.2593	4.75777	7.93139	2.99692
R125	6	22	45	110	0.0473047	0.0971813	0.330785	84	66.8909	90	45.0963	7.40186	96.9355	35.7104	64.0177	4.88877	7.93139	3.68218
R125	6	22	45	115	0.0467289	0.0891496	0.327635	84	66.8909	90	46.4078	7.88639	96.9355	42.7411	77.2401	4.99061	7.93139	4.27699
R125	6	22	45	120	0.0461317	0.0830016	0.325096	84	66.8909	90	47.6684	8.33998	96.9355	49.4832	90.1621	5.07852	7.93139	4.80898
R125	6	22	45	135	0.0441416	0.0702154	0.321393	84	66.8909	90	51.2604	9.54613	96.9355	68.627	128.307	5.2782	7.93139	6.16275
R125	6	22	45	145	0.0428148	0.0643376	0.320735	84	66.8909	90	53.5601	10.2781	96.9355	80.8329	153.896	5.37812	7.93139	6.93337
R125	6	22	50	105	0.0482025	0.0893658	0.330615	84	68.9078	90	42.0749	7.48492	88.4902	40.3777	71.8178	4.9709	6.80743	3.79067
R125	6	22	50	110	0.048387	0.0830547	0.319402	84	68.9078	90	43.6242	8.29134	88.4902	49.7026	89.1015	5.17061	6.80743	4.45636
R125	6	22	50	120	0.0480578	0.0746285	0.305201	84	68.9078	90	46.4018	9.6543	88.4902	66.3307	120.86	5.43836	6.80743	5.46175
R125	6	22	55	110	0.0481891	0.0728354	0.29849	84	67.1914	90	42.1114	10.3083	95.6804	70.9171	127.133	6.29344	6.94641	6.21809
R125	6	22	55	115	0.0487929	0.0704448	0.286341	84	67.1914	90	43.6816	11.491	95.6804	83.1965	150.35	6.55384	6.94641	6.89355
R125	6	22	60	110	0.0473677	0.0676654	0.290123	84	64.2732	90.0174	40.6067	11.9466	107.904	86.5536	155.168	7.38371	8.20385	8.06354
R125	6	22	60	145	0.049609	0.0600702	0.23814	84	64.2732	90	50.5706	21.5515	107.904	184.414	351.101	8.97332	8.20385	12.0722
R125	6	28	30	150	0.00376639	0.00359716	2.33603	57.4798	60.9678	63.4798	92.329	23.0753	121.728	3523.11	6456.89	105.033	3.77278	90.1677
R125	6	31	50	140	0.0264862	0.0333611	0.589878	84	76.0718	90	97.6799	6.0023	58.4884	95.8322	180.787	8.74653	5.39371	6.96156
R125	7	16	35	150	0.0417938	0.0466044	0.223255	64.5116	40.1837	71.5116	26.9488	45.2805	208.62	506.223	940.654	24.5059	9.91901	15.5535
R125	7	16	40	150	0.0556525	0.0928159	0.227972	83	60.5477	90	26.7566	14.4429	123.463	76.1246	146.298	7.3221	7.74299	6.66517
R125	7	16	45	95	0.0671729	0.238262	0.228645	83	63.8708	90	24.1257	8.59771	109.581	11.3018	19.7985	6.42674	7.16578	1.06904
R125	7	16	45	100	0.0670841	0.187931	0.225821	83	63.8708	90	24.4204	9.58823	109.581	20.3156	35.8574	6.62978	7.16578	1.89935
R125	7	16	45	110	0.066106	0.145207	0.221052	83	63.8708	90	24.9201	11.1533	109.581	35.4705	63.5878	6.85619	7.16578	3.16308
R125	7	16	45	125	0.0637635	0.116135	0.217814	83	63.8708	90	25.5753	12.9956	109.581	55.1422	101.321	7.05127	7.16578	4.55341
R125	7	16	45	140	0.0611229	0.0995614	0.217369	83	63.8708	90	26.183	14.5507	109.581	73.2291	138.146	7.17691	7.16578	5.65129
R125	7	16	45	150	0.0593072	0.091503	0.21816	83	63.8708	90	26.5753	15.4917	109.581	84.838	163.043	7.24309	7.16578	6.29126
R125	7	16	50	105	0.065579	0.128824	0.222929	83	64.983	90	24.3941	11.4332	104.929	41.9628	74.6372	7.42785	6.22825	3.39624
R125	7	16	50	110	0.0656482	0.119175	0.217247	83	64.983	90	24.6639	12.5103	104.929	51.3652	92.082	7.58483	6.22825	3.98453
R125	7	16	55	105	0.0634993	0.109701	0.210982	83	60.5172	90	24.0942	14.1761	123.589	60.2486	107.161	9.49366	7.10914	4.86979
R125	7	16	60	110	0.0636577	0.0977785	0.196259	83	55.9851	90.0791	24.1385	18.5467	142.542	89.2455	160.01	11.772	8.68248	7.25859
R125	7	16	60	115	0.0651896	0.0952061	0.187728	83	55.9851	90.0063	24.4362	21.0221	142.542	107.061	193.478	12.1578	8.68248	8.35943
R125	7	16	60	125	0.0661997	0.0905159	0.17808	83	55.9851	90	24.9596	25.054	142.542	138.06	253.677	12.591	8.68248	9.7541
R125	7	16	60	140	0.065553	0.0843929	0.171989	83	55.9851	90	25.6484	29.8548	142.542	178.341	336.439	12.9651	8.68248	11.0161
R125	7	19	20	110	0.00313684	0.0028763	2.73245	39.8135	44.8588	46.8135	38.3452	49.128	189.143	9879.03	16637.1	316.572	4.10123	230.018
R125	7	19	20	135	0.0029186	0.00271306	2.90844	39.8135	44.8588	46.8135	41.1789	54.6549	189.143	11432.1	19932.6	326.254	4.10123	238.699
R125	7	19	25	135	0.0154657	0.0150484	0.574253	49.3489	45.6282	56.3489	40.3421	47.3613	185.794	1748.82	3093.07	55.4293	4.98177	42.0058
R125	7	19	30	150	0.024546	0.0250654	0.368864	57.4798	46.3688	64.4798	41.3453	43.821	182.72	938.633	1723.17	30.7088	6.11461	24.3694
R125	7	19	35	150	0.0330092	0.0359111	0.284271	64.5116	47.0839	71.5116	40.6957	35.7827	179.784	523.254	972.3	19.7064	8.14036	16.0106
R125	7	19	40	125	0.0500193	0.0979727	0.273612	83	62.9092	90	37.0527	9.73609	113.591	47.4335	87.1565	5.48678	7.42471	4.50656
R125	7	19	40	140	0.0475264	0.0818172	0.277285	83	62.9092	90	38.8929	10.8035	113.591	64.8208	122.284	5.61495	7.42471	5.85242
R125	7	19	40	145	0.0466948	0.0777734	0.278881	83	62.9092	90	39.4951	11.1327	113.591	70.4969	134.217	5.65431	7.42471	6.26564
R125	7	19	45	100	0.0567148	0.151777	0.27549	83	66.2144	90	32.7701	7.55119	99.7808	20.3248	35.8737	4.92522	6.88285	1.89997
R125	7	19	45	120	0.0545563	0.100438	0.264476	83	66.2144	90	35.7331	9.95925	99.7808	48.8449	88.9991	5.33873	6.88285	4.13219
R125	7	19	45	150	0.0500056	0.0748141	0.262602	83	66.2144	90	39.5256	12.5754	99.7808	84.8766	163.118	5.62057	6.88285	6.29327
R125	7	19	50	125	0.055278	0.0839265	0.247662	83	67.6465	90	35.744	12.3297	93.7572	75.6609	139.023	5.98893	5.92063	5.23728
R125	7	19	55	110	0.0555831	0.0856204	0.2417	83	64.1222	90	32.7053	12.9679	108.539	74.8371	134.16	7.28933	6.65467	5.75887
R125	7	19	55	115	0.0561856	0.0825871	0.233228	83	64.1222	90	33.5635	14.3854	108.539	87.7598	158.596	7.52408	6.65467	6.41249
R125	7	19	55	120	0.0564322	0.080057	0.227129	83	64.1222	90	34.3542	15.652	108.539	99.627	181.528	7.69484	6.65467	6.93345
R125	7	19	55	125	0.0563613	0.0777256	0.222957	83	64.1222	90	35.0986	16.7829	108.539	110.74	203.479	7.83438	6.65467	7.36267
R125	7	19	55	140	0.055274	0.0717429	0.216347	83	64.1222	90	37.1649	19.7083	108.539	141.366	266.685	8.12035	6.65467	8.36948
R125	7	19	60	110	0.0544808	0.0800075	0.235992	83	60.4746	90.0791	31.8822	14.8532	123.814	89.2503	160.018	8.59558	8.00964	7.25763
R125	7	19	60	115	0.0561833	0.0787276	0.223542	83	60.4746	90.0063	32.8182	17.0661	123.814	107.067	193.489	9.02198	8.00964	8.35802
R125	7	19	60	120	0.0570221	0.0772238	0.215494	83	60.4746	90	33.6698	18.9603	123.814	123.158	224.402	9.30462	8.00964	9.14385
R125	7	19	60	125	0.0573965	0.0757002	0.209908	83	60.4746	90	34.4619	20.6482	123.814	138.067	253.691	9.51544	8.00964	9.75249
R125	7	19	60	130	0.057439	0.074152	0.206033	83	60.4746	90	35.211	22.1672	123.814	152.076	281.842	9.67892	8.00964	10.2342
R125	7	19	60	135	0.0573757	0.0727538	0.202948	83	60.4746	90	35.9284	23.6113	123.814	165.467	309.362	9.81762	8.00964	10.6515
R125	7	19	60	140	0.0570712	0.0712657	0.201022	83	60.4746	90	36.6217	24.9241	123.814	178.351	336.456	9.93179	8.00964	11.0135
R125	7	19	60	145	0.056662	0.0698144	0.199731	83	60.4746	90	37.2963	26.1618	123.814	190.841	363.337	10.0374	8.00964	11.3379
R125	7	22	35	135	0.0263163	0.0282306	0.365458	64.5116	53.1505	71.5116	51.4851	25.7227	154.413	488.503	884.983	17.5477	6.66228	15.8063
R125	7	22	45	100	0.0473958	0.121201	0.344749	83	68.3988	90	40.6735	5.87568	90.6123	20.3221	35.869	4.05836	6.56514	1.89978
R125	7	22	45	130	0.0444754	0.072274	0.322474	83	68.3988	90	48.1771	8.7293	90.6123	61.3033	113.613	4.66298	6.56514	4.94012
R125	7	22	45	135	0.0438457	0.0688858	0.321397	83	68.3988	90	49.2887	9.10582	90.6123	67.3276	125.878	4.71796	6.56514	5.3058
R125	7	22	55	100	0.0427313	0.0747104	0.348991	83	67.4736	90.0069	36.8738	7.0551	94.5052	43.009	75.9126	4.80933	6.14659	3.60572
R125	7	22	60	130	0.0497777	0.0622226	0.24394	83	64.6501	90	44.9634	18.3355	106.32	152.028	281.752	8.12403	7.21164	10.0703
R125	8	16	45	95	0.0661114	0.229811	0.234409	82	65.5891	90	22.9864	8.01429	102.382	11.5656	20.2606	5.75439	6.02467	0.953935
R125	8	16	45	100	0.0662981	0.181454	0.229726	82	65.5891	90	23.2105	9.02082	102.382	20.52	36.2182	5.96064	6.02467	1.67823
R125	8	16	45	110	0.0654209	0.140836	0.223787	82	65.5891	90	23.5845	10.5496	102.382	35.3141	63.3074	6.1812	6.02467	2.76924
R125	8	16	45	115	0.0647667	0.129417	0.221889	82	65.5891	90	23.7528	11.1953	102.382	41.9326	75.779	6.25623	6.02467	3.21205
R125	8	16	45	125	0.0632785	0.113464	0.219454	82	65.5891	90	24.07	12.3538	102.382	54.3338	99.8355	6.36838	6.02467	3.97526
R125	8	16	50	105	0.0643859	0.122128	0.224124	82	66.1112	90	23.1895	11.1255	100.197	43.8883	78.0621	6.90471	5.29531	3.12083
R125	8	16	50	110	0.0646629	0.113753	0.217558	82	66.1112	90	23.3922	12.2414	100.197	53.4516	95.8223	7.0651	5.29531	3.65255
R125	8	16	50	120	0.0642932	0.10249	0.209594	82	66.1112	90	23.7505	14.0938	100.197	70.2347	127.973	7.26849	5.29531	4.45826
R125	8	16	55	110	0.0638712	0.100486	0.198588	82	60.4437	90	23.1936	16.3344	123.932	79.0592	141.729	9.45675	6.4907	5.36011
R125	8	16	55	120	0.0647973	0.093671	0.187954	82	60.4437	90	23.5864	19.5888	123.932	105.266	191.803	9.84295	6.4907	6.49096
R125	8	16	55	150	0.0621597	0.0795831	0.180079	82	60.4437	90	24.5562	26.4574	123.932	168.805	324.412	10.3621	6.4907	8.3748
R125	8	19	45	145	0.0504722	0.0764647	0.263662	82	67.8367	90	37.0358	11.6053	92.9566	77.3626	147.289	5.06433	5.76171	5.22163
R125	8	19	50	110	0.0551662	0.0928358	0.261941	82	68.7603	90	32.1222	9.83284	89.1094	53.4612	95.8395	5.29859	5.00277	3.65313
R125	8	19	50	130	0.0541055	0.0779849	0.245013	82	68.7603	90	34.7645	12.7793	89.1094	85.337	158.155	5.67924	5.00277	5.08259
R125	8	19	55	105	0.0529525	0.0851779	0.25343	82	64.1844	90.0001	30.4557	11.2921	108.291	63.4515	112.858	6.62788	6.05239	4.52623
R125	8	19	60	125	0.0568287	0.0740276	0.207382	82	60.7584	90	32.9704	20.8291	122.592	142.748	262.292	9.08582	7.18664	8.98962
R125	8	22	45	100	0.0467319	0.116462	0.352136	82	69.9312	90	39.157	5.50983	84.2053	20.5289	36.2339	3.6545	5.47683	1.67875
R125	8	22	45	110	0.0462682	0.0913106	0.337469	82	69.9312	90	41.8005	6.62129	84.2053	35.3294	63.3347	3.93628	5.47683	2.77009
R125	8	22	55	105	0.044625	0.0684842	0.314033	82	67.6614	90.0001	37.3948	8.86391	93.7198	63.4231	112.808	5.33332	5.54837	4.52479
R125	8	22	55	145	0.046777	0.0573633	0.252247	82	67.6614	90	47.5734	17.5402	93.7198	158.847	302.425	6.84966	5.54837	8.19219
R125	8	31	45	105	0.0240343	0.0448755	0.801993	82	75.9001	90	70.0542	2.54726	59.1953	28.286	50.3109	3.74781	4.32223	2.26857
R125	9	16	35	145	0.0423575	0.0476032	0.219273	64.5116	42.1837	73.5116	23.1489	41.9852	200.263	460.087	850.482	20.8377	8.51019	12.8288
R125	9	16	40	145	0.0561878	0.0956372	0.228647	81	63.7827	90	23.0562	12.7465	109.957	66.022	125.698	5.9974	5.82715	4.77143
R125	9	16	45	95	0.064926	0.219593	0.242557	81	67.3321	90	21.8802	7.4375	95.0983	11.9418	20.9195	5.1667	5.0878	0.871539
R125	9	16	45	100	0.0653128	0.173687	0.235964	81	67.3321	90	22.0292	8.44552	95.0983	20.8414	36.7855	5.37954	5.0878	1.51136
R125	9	16	45	105	0.0651779	0.150781	0.231202	81	67.3321	90	22.1571	9.26282	95.0983	28.4242	50.5567	5.5065	5.0878	2.02686
R125	9	16	45	125	0.0626866	0.11038	0.222631	81	67.3321	90	22.5867	11.7057	95.0983	53.6245	98.5321	5.77638	5.0878	3.51356
R125	9	16	50	100	0.0617716	0.126272	0.236845	81	66.8385	90	21.8601	9.54005	97.1392	34.9087	61.6146	6.27283	4.65921	2.2921
R125	9	16	50	115	0.063637	0.102812	0.212531	81	66.8385	90	22.2679	13.1754	97.1392	65.3917	118.173	6.84818	4.65921	3.85065
R125	9	16	50	120	0.0634656	0.0984485	0.208817	81	66.8385	90	22.3802	14.0899	97.1392	73.6898	134.268	6.93964	4.65921	4.19411
R125	9	16	55	115	0.0638166	0.0938037	0.190063	81	60.3039	90	22.1513	18.4585	124.51	98.0171	177.133	9.48096	6.07233	5.76474
R125	9	19	35	140	0.0338699	0.0372684	0.277862	64.5116	49.0839	73.5116	35.6774	31.9754	171.423	453.29	830.8	16.5549	6.96323	12.8444
R125	9	19	35	150	0.032997	0.0360273	0.282604	64.5116	49.0839	73.5116	36.6369	33.7729	171.423	491.35	916.228	16.7729	6.96323	13.406
R125	9	19	40	125	0.0496179	0.0959247	0.277341	81	65.9447	90	33.6617	8.80295	100.918	44.7659	82.2549	4.52543	5.56219	3.41843
R125	9	19	40	150	0.045595	0.0729831	0.282898	81	65.9447	90	36.1441	10.406	100.918	71.2297	136.891	4.70271	5.56219	5.08064
R125	9	19	45	100	0.0550389	0.139469	0.28937	81	69.4823	90	30.096	6.62158	86.0896	20.8457	36.7932	3.99513	4.84671	1.51158
R125	9	19	45	105	0.0549283	0.121285	0.282629	81	69.4823	90	30.7896	7.3119	86.0896	28.4301	50.5672	4.13878	4.84671	2.02718
R125	9	19	45	110	0.0545907	0.109741	0.277696	81	69.4823	90	31.4197	7.91138	86.0896	35.2878	63.2603	4.24085	4.84671	2.46493
R125	9	19	45	145	0.0500385	0.0747698	0.266901	81	69.4823	90	35.1797	11.0178	86.0896	75.7349	144.19	4.60739	4.84671	4.60589
R125	9	19	50	110	0.0541805	0.0882166	0.262546	81	69.5257	90	30.7377	9.75197	85.8828	56.4463	101.191	5.05531	4.37021	3.44931
R125	9	19	60	145	0.0559417	0.0676228	0.195563	81	61.061	90	33.8459	26.9698	121.345	203.75	387.915	9.32585	6.56103	10.0238
R125	9	22	45	105	0.0459528	0.0968505	0.352119	81	71.4815	90	38.9929	5.73257	77.7122	28.4357	50.5773	3.44667	4.58612	2.02743
R125	9	22	55	105	0.0435395	0.0652966	0.313975	81	67.8068	90.0397	35.9593	8.85298	93.0781	66.6491	118.553	5.12706	5.07	4.25667
R125	9	22	60	110	0.0441985	0.0603574	0.289694	81	65.4435	90.3308	36.2079	11.496	103.012	94.173	168.912	6.24491	5.84484	5.98303
R125	9	22	60	135	0.0488838	0.0588748	0.2359	81	65.4435	90	42.6701	20.059	103.012	176.752	330.461	7.72035	5.84484	9.3506
R125	10	16	35	150	0.0417731	0.046808	0.220788	64.5116	43.1837	74.5116	21.412	41.934	196.088	464.967	868.565	19.497	7.94297	12.1046
R125	10	16	45	95	0.0635405	0.207128	0.253399	80	69.0799	90	20.8096	6.86601	87.7756	12.449	21.808	4.65021	4.3046	0.812022
R125	10	16	45	100	0.064315	0.16492	0.243763	80	69.0799	90	20.8778	7.89764	87.7756	21.3349	37.6566	4.87002	4.3046	1.38594
R125	10	16	45	105	0.0642395	0.143847	0.237932	80	69.0799	90	20.9352	8.69521	87.7756	28.7644	51.1618	4.99529	4.3046	1.84054
R125	10	16	45	110	0.0639421	0.130538	0.233583	80	69.0799	90	20.987	9.38874	87.7756	35.4224	63.5014	5.08409	4.3046	2.22403
R125	10	16	45	115	0.0633848	0.120737	0.230707	80	69.0799	90	21.0353	9.99559	87.7756	41.6035	75.1843	5.1523	4.3046	2.56015
R125	10	16	45	120	0.0627753	0.113178	0.228439	80	69.0799	90	21.0813	10.5591	87.7756	47.4639	86.4827	5.20708	4.3046	2.86276
R125	10	16	45	125	0.0620209	0.10687	0.227057	80	69.0799	90	21.1256	11.0706	87.7756	53.0902	97.5503	5.25522	4.3046	3.13942
R125	10	16	50	110	0.0626351	0.103003	0.215468	80	66.9236	90	20.9307	12.4454	96.813	61.1104	109.552	6.62815	4.30028	3.378
R125	10	16	50	120	0.0626649	0.0944838	0.206422	80	66.9236	90	21.0341	14.4902	96.813	79.326	144.538	6.84808	4.30028	4.0972
R125	10	16	55	115	0.0629345	0.0907918	0.188582	80	60.1494	90	20.9321	18.7995	125.138	103.279	186.641	9.29688	5.70409	5.54779
R125	10	16	60	110	0.0601563	0.0886557	0.194704	80	56.5669	90.5159	20.8145	18.0992	140.118	96.3409	172.852	10.2539	6.69565	5.50837
R125	10	16	60	120	0.0637404	0.0863546	0.177603	80	56.5669	90.1082	20.9393	23.541	140.118	135.24	246.462	11.0232	6.69565	7.38182
R125	10	19	40	130	0.0485719	0.0887722	0.282324	80	67.5103	90	32.4515	8.64202	94.3384	48.4947	89.8749	4.15639	4.8346	3.33911
R125	10	19	45	95	0.05318	0.164989	0.314649	80	71.1319	90	28.0554	5.28992	79.184	12.453	21.8151	3.38465	4.08329	0.812218
R125	10	19	45	100	0.0540596	0.131916	0.299978	80	71.1319	90	28.8029	6.17446	79.184	21.3418	37.6687	3.61816	4.08329	1.38626
R125	10	19	45	145	0.0495889	0.0729131	0.271233	80	71.1319	90	33.3463	10.4498	79.184	74.293	141.445	4.20552	4.08329	4.09939
R125	10	19	45	150	0.0488783	0.0703215	0.271164	80	71.1319	90	33.7885	10.8053	79.184	79.3835	152.561	4.23828	4.08329	4.31452
R125	10	19	50	100	0.0506644	0.0942543	0.291602	80	69.7268	90	27.9541	7.4568	85.0545	37.8477	66.802	4.4057	3.97881	2.22873
R125	10	19	55	120	0.0544707	0.0731567	0.219351	80	64.1924	90	29.9934	16.7141	108.245	117.201	213.55	7.17004	5.20543	6.04137
R125	10	19	55	125	0.0545978	0.0715645	0.214998	80	64.1924	90	30.5477	18.0492	108.245	130.113	239.076	7.32802	5.20543	6.44559
R125	10	22	45	145	0.0414532	0.0590628	0.332413	80	73.0413	90	45.3288	8.40452	71.1826	74.305	141.468	3.63762	3.84477	4.09987
R125	10	31	35	105	0.00722895	0.00724161	1.4131	64.5116	70.4931	74.5116	73.8094	6.6079	81.8805	514.957	894.847	19.4951	2.59356	16.0292
R125	10	31	40	150	0.0158524	0.0222844	0.931714	80	74.8858	90	97.3945	2.94875	63.4242	68.5889	131.815	4.04927	3.51181	4.49227
R125	11	19	20	110	0.00312006	0.00287081	2.72946	39.8135	48.8588	50.8135	31.2039	43.6644	172.418	8778.78	14862.7	232.841	3.17995	167.554
R125	11	19	20	150	0.00282696	0.00265373	2.97325	39.8135	48.8588	50.8135	34.0473	52.6212	172.418	11047.1	19829.7	245.455	3.17995	181.769
R125	11	19	45	95	0.0517273	0.152267	0.332587	79	72.7589	90	26.8577	4.85407	72.3555	13.1872	23.1012	3.04689	3.44013	0.774817
R125	11	19	45	100	0.0528359	0.122961	0.313538	79	72.7589	90	27.5404	5.7404	72.3555	22.1084	39.0218	3.28823	3.44013	1.29515
R125	11	19	45	105	0.0531184	0.108855	0.301937	79	72.7589	90	28.1032	6.42792	72.3555	29.4144	52.3179	3.42467	3.44013	1.69933
R125	11	19	50	110	0.05233	0.0796061	0.256884	79	69.5238	90	28.0553	10.3459	85.9212	67.0492	120.199	4.96844	3.74475	3.34504
R125	11	19	50	150	0.0501673	0.0632263	0.2333	79	69.5238	90	31.5743	16.4538	85.9212	135.432	260.276	5.63006	3.74475	5.42075
R125	11	19	55	110	0.0518319	0.0735415	0.236004	79	64.2156	90.1076	27.4809	13.5494	108.114	91.9321	164.834	6.54361	4.8714	4.70635
R125	11	19	55	120	0.0538337	0.0711631	0.217991	79	64.2156	90	28.5954	17.0596	108.114	123.208	224.494	7.06576	4.8714	5.86393
R125	11	19	55	125	0.0540546	0.0698116	0.213383	79	64.2156	90	29.0838	18.4812	108.114	136.81	251.381	7.22494	4.8714	6.26879
R125	11	19	55	130	0.0540485	0.0684906	0.210142	79	64.2156	90	29.5453	19.78	108.114	149.605	277.261	7.35682	4.8714	6.61448
R125	11	19	60	110	0.0498435	0.0693081	0.238955	79	61.7504	90.7368	26.9201	14.0794	118.448	98.2669	176.369	7.13771	5.53823	5.10076
R125	11	19	60	115	0.0526268	0.0699722	0.221805	79	61.7504	90.444	27.5631	16.8416	118.448	119.85	216.745	7.67733	5.53823	6.14971
R125	11	19	60	120	0.0542021	0.0698524	0.211403	79	61.7504	90.2232	28.1371	19.1916	118.448	139	253.363	8.01822	5.53823	6.96739
R125	11	19	60	125	0.0550429	0.0692934	0.204704	79	61.7504	90.0834	28.6618	21.2324	118.448	156.398	287.414	8.25789	5.53823	7.60364
R125	11	19	60	130	0.0554218	0.0684872	0.200224	79	61.7504	90.0142	29.1517	23.0465	118.448	172.539	319.774	8.44463	5.53823	8.10346
R125	11	19	60	140	0.0554176	0.0665701	0.194959	79	61.7504	90	30.0623	26.2416	118.448	202.388	381.803	8.72098	5.53823	8.86307
R125	11	19	60	145	0.0551415	0.0654985	0.193659	79	61.7504	90	30.4939	27.664	118.448	216.447	412.089	8.83178	5.53823	9.17559
R125	11	19	60	150	0.0547912	0.0644417	0.192806	79	61.7504	90	30.9144	29.0245	118.448	230.114	442.238	8.92953	5.53823	9.46418
R125	11	22	45	100	0.0439629	0.0971269	0.39476	79	74.5838	90	34.7836	4.44178	64.729	22.1177	39.0383	2.69061	3.22201	1.29555
R125	11	22	60	115	0.0447462	0.0571545	0.270809	79	66.338	90.444	34.8305	13.4583	99.2372	119.827	216.702	6.25166	4.82949	6.14917
R125	11	25	60	150	0.0411265	0.0460281	0.269321	79	70.716	90	53.589	20.2341	80.8952	230.014	442.045	6.95642	4.07938	9.46095
R125	11	31	45	100	0.0218709	0.0404892	0.958641	79	79.7874	90	58.6341	1.73202	42.8863	22.1185	39.0397	2.0289	2.38292	1.29558
R125	11	31	50	120	0.0249562	0.030066	0.604595	79	80.1695	90	70.0748	4.68686	41.2867	86.4646	157.545	3.95615	2.17876	4.03164
R125	12	19	20	110	0.00313589	0.00288848	2.71292	39.8135	49.8588	51.8135	29.4713	42.6059	168.239	8510.81	14428.3	217.392	3.003	155.927
R125	12	19	35	130	0.0347076	0.0388218	0.27293	64.5116	52.0839	76.5116	29.4445	27.3622	158.886	373.618	676.856	13.1526	5.68354	9.58022
R125	12	19	45	95	0.0499349	0.137366	0.354346	78	74.3019	90	25.6955	4.44897	65.8989	14.2383	24.9425	2.75922	2.90418	0.757958
R125	12	19	45	135	0.0497102	0.0732866	0.284902	78	74.3019	90	29.078	8.76264	65.8989	63.4794	118.683	3.50024	2.90418	2.99823
R125	12	19	60	120	0.0534726	0.0681636	0.211809	78	62.145	90.3772	26.8289	19.1673	116.773	142.533	259.869	7.78566	5.11487	6.59279
R125	12	22	55	110	0.0428081	0.0571977	0.292408	78	68.3289	90.2572	33.2613	10.7368	90.9172	95.8671	171.931	5.19545	4.02649	4.51612
R125	13	19	40	135	0.0470263	0.0803324	0.305232	77	72.4292	90	27.7096	7.31141	73.7391	47.0081	87.888	3.12853	3.16784	2.58159
R125	13	19	45	100	0.0500647	0.10264	0.343027	77	75.6511	90	25.1124	5.07972	60.2432	25.1117	44.3226	2.79967	2.47133	1.21376
R125	13	19	60	120	0.0526404	0.066414	0.213012	77	62.5753	90.5685	25.5522	19.0749	114.987	145.847	265.995	7.57216	4.73839	6.25542
R125	13	19	60	145	0.0544135	0.0636119	0.192742	77	62.5753	90	27.2416	28.2791	114.987	228.577	435.182	8.4392	4.73839	8.54163
R125	13	22	45	145	0.039836	0.0529501	0.353205	77	77.3574	90	39.4186	7.35155	53.0739	74.2522	141.367	2.87973	2.27911	3.10702
R125	13	22	50	130	0.0433606	0.0540342	0.277854	77	71.8091	90	36.5165	12.6232	76.3402	124.615	230.947	4.77595	3.09685	4.64438
R125	14	22	45	105	0.040947	0.0673129	0.417418	76	78.2399	90	31.7149	4.43461	49.384	35.6179	63.3518	2.33814	1.98058	1.54726
R125	14	22	50	150	0.0416007	0.0487185	0.268017	76	71.5936	90	37.5558	16.2059	77.2648	174.73	335.799	5.19469	2.97203	5.54892
R125	14	22	55	115	0.0429943	0.0538375	0.276756	76	68.9106	90.3938	31.6306	12.6834	88.4722	122.807	222.074	5.37214	3.49482	4.89854
R125	15	19	35	130	0.0346911	0.0391291	0.273666	64.5116	55.0839	79.5116	24.3827	24.7007	146.345	334.094	608.251	10.8092	4.73946	7.61643
R125	15	19	45	105	0.0481573	0.078158	0.322513	75	76.0816	90	23.0875	6.20002	58.4387	42.5033	75.5985	2.99307	2.08925	1.66948
R125	15	19	45	140	0.0468876	0.0614986	0.281727	75	76.0816	90	24.365	9.75285	58.4387	85.2503	160.824	3.42558	2.08925	2.94516
R134a	3	7	10	125	0.0194409	0.0189167	0.465138	39.3776	29.9435	42.3776	25.4987	112.153	251.305	3473.27	5932.89	268.567	7.47201	93.4113
R134a	3	7	10	130	0.0192558	0.0187498	0.468182	39.3776	29.9435	42.3776	25.6077	114.091	251.305	3546.79	6100.78	269.136	7.47201	93.03
R134a	3	7	15	105	0.0419933	0.0434884	0.228061	55.2229	30.3246	58.2229	24.7739	89.355	249.837	1188.9	2019.36	114.375	10.5221	45.3074
R134a	3	7	15	135	0.0397742	0.0409558	0.233959	55.2229	30.3246	58.2229	25.4294	100.852	249.837	1385.66	2457.83	115.666	10.5221	42.2476
R134a	3	7	15	140	0.039374	0.0405102	0.235431	55.2229	30.3246	58.2229	25.5394	102.699	249.837	1418.6	2535.97	115.988	10.5221	42.1256
R134a	3	7	15	150	0.0385493	0.0395995	0.238671	55.2229	30.3246	58.2229	25.7606	106.332	249.837	1484.72	2697.33	116.105	10.5221	42.0612
R134a	3	7	20	105	0.0567373	0.0626268	0.175795	67.4708	30.7026	70.4708	24.534	77.6988	248.232	697.836	1205.61	77.2207	15.2888	32.8096
R134a	3	7	20	110	0.0563269	0.0619625	0.175714	67.4708	30.7026	70.4708	24.6471	79.7573	248.232	721.569	1255.63	77.5127	15.2888	31.8675
R134a	3	7	20	130	0.0544664	0.059208	0.177157	67.4708	30.7026	70.4708	25.0944	87.5877	248.232	815.05	1462.23	78.1483	15.2888	29.9495
R134a	3	7	20	135	0.0539448	0.0584876	0.17792	67.4708	30.7026	70.4708	25.2057	89.4444	248.232	838.218	1515.96	78.3093	15.2888	29.7375
R134a	3	7	20	140	0.053423	0.0577769	0.178757	67.4708	30.7026	70.4708	25.317	91.3011	248.232	861.387	1570.74	78.4561	15.2888	29.6145
R134a	3	7	20	145	0.0528799	0.0570524	0.179719	67.4708	30.7026	70.4708	25.4284	93.1174	248.232	884.515	1626.55	78.5232	15.2888	29.5392
R134a	3	7	20	150	0.0523148	0.056313	0.180845	67.4708	30.7026	70.4708	25.54	94.8934	248.232	907.643	1683.51	78.7358	15.2888	29.4996
R134a	3	7	30	150	0.0714039	0.085151	0.147769	86.1933	39.9875	89.1933	25.1879	65.6838	209.4	398.131	763.968	42.8411	27.0081	17.2186
R134a	3	7	35	130	0.0794672	0.0986639	0.143485	87	46.4263	92.271	24.5453	54.2602	182.499	289.123	537.958	37.419	17.9876	20.683
R134a	3	7	35	140	0.078363	0.0955843	0.142459	87	46.4263	91.533	24.793	57.7821	182.499	315.383	596.629	37.6064	17.9876	20.9011
R134a	3	7	35	150	0.0770081	0.0925158	0.142217	87	46.4263	90.9501	25.0335	61.0331	182.499	340.713	655.973	37.7831	17.9876	21.0282
R134a	3	7	40	110	0.0815668	0.107529	0.150965	87	44.1422	99.1253	23.7161	46.2692	192.059	221.738	403.437	37.5449	20.3646	25.2607
R134a	3	7	40	130	0.0830737	0.102876	0.138898	87	44.1422	94.1727	24.3696	59.1079	192.059	299.187	558.551	39.922	20.3646	26.1517
R134a	3	7	40	145	0.081834	0.0986096	0.136171	87	44.1422	92.3695	24.7613	65.8816	192.059	344.685	659.145	40.3472	20.3646	26.3342
R134a	3	7	40	150	0.0812123	0.097121	0.135837	87	44.1422	91.9429	24.8858	67.9032	192.059	359.024	692.539	40.4766	20.3646	26.4025
R134a	3	7	45	125	0.0848895	0.106755	0.139836	87	42.7113	97.4337	24.0229	57.6715	198.047	278.077	517.553	41.2266	22.1741	29.1461
R134a	3	7	45	130	0.0853067	0.105807	0.136978	87	42.7113	96.2017	24.1849	61.2664	198.047	298.507	559.293	41.5909	22.1741	29.5572
R134a	3	7	45	135	0.0853594	0.104655	0.135002	87	42.7113	95.1998	24.3341	64.4229	198.047	317.182	598.578	41.8479	22.1741	29.8823
R134a	3	7	45	140	0.0852097	0.103427	0.133558	87	42.7113	94.3674	24.475	67.3163	198.047	334.718	636.517	42.0802	22.1741	30.164
R134a	3	7	45	145	0.0848517	0.102077	0.132564	87	42.7113	93.6682	24.6102	69.9686	198.047	351.443	673.712	42.2117	22.1741	30.3935
R134a	3	7	45	150	0.0843957	0.100711	0.131846	87	42.7113	93.0756	24.7413	72.4894	198.047	367.598	710.62	42.3481	22.1741	30.603
R134a	3	7	50	125	0.0846612	0.107602	0.143364	87	41.755	100.032	23.7821	55.6839	202.005	262.081	490.023	41.6577	23.6519	31.9047
R134a	3	7	50	130	0.0860469	0.10732	0.13854	87	41.755	98.3744	23.9826	60.8723	202.005	288.933	543.469	42.6638	23.6519	33.3037
R134a	3	7	50	135	0.0867722	0.106692	0.135136	87	41.755	97.0428	24.1548	65.1732	202.005	311.803	590.407	43.0955	23.6519	34.0138
R134a	3	7	50	140	0.0870172	0.10575	0.132788	87	41.755	95.9551	24.3112	68.8824	202.005	332.397	633.968	43.4299	23.6519	34.4085
R134a	3	7	50	145	0.0869791	0.104651	0.1311	87	41.755	95.05	24.4577	72.2275	202.005	351.557	675.694	43.6451	23.6519	34.747
R134a	3	7	50	150	0.0867266	0.103432	0.129896	87	41.755	94.2844	24.5974	75.2996	202.005	369.717	716.383	43.8175	23.6519	35.0187
R134a	3	7	55	130	0.0851197	0.107329	0.142684	87	41.0966	100.441	23.7533	57.8734	204.748	270.615	510.922	42.6243	24.8903	34.411
R134a	3	7	55	135	0.086837	0.107421	0.137581	87	41.0966	98.8676	23.9615	63.7568	204.748	299.657	569.316	43.857	24.8903	36.8581
R134a	3	7	55	140	0.087757	0.107015	0.133921	87	41.0966	97.5491	24.1401	68.6089	204.748	324.363	620.491	44.3709	24.8903	38.0176
R134a	3	7	55	145	0.0882132	0.106326	0.131255	87	41.0966	96.4438	24.3017	72.8515	204.748	346.56	667.859	44.6827	24.8903	38.726
R134a	3	7	55	150	0.0882681	0.105346	0.129382	87	41.0966	95.5108	24.4525	76.6019	204.748	367.094	712.993	44.9061	24.8903	39.1265
R134a	3	7	60	135	0.0856046	0.106937	0.141604	87	40.6398	100.355	23.7543	60.4002	206.706	281.564	536.416	43.6634	25.9804	36.5268
R134a	3	7	60	140	0.0875024	0.107322	0.136526	87	40.6398	98.978	23.9611	66.6924	206.706	311.391	597.282	44.9243	25.9804	39.9025
R134a	3	7	60	145	0.0885689	0.107123	0.132791	87	40.6398	97.7508	24.1416	71.976	206.706	337.257	651.558	45.4443	25.9804	41.6928
R134a	3	7	60	150	0.0891049	0.106554	0.130053	87	40.6398	96.6896	24.3058	76.587	206.706	360.576	701.945	45.8189	25.9804	42.655
R134a	3	10	15	110	0.0231194	0.0229165	0.398637	55.2229	42.8334	58.2229	42.1044	67.3096	197.519	1706.37	2918.15	85.611	7.92112	60.4298
R134a	3	10	20	115	0.0384021	0.0403456	0.250207	67.4708	43.2739	70.4708	41.4965	59.7782	195.704	834.769	1463.37	46.4199	11.4781	34.4891
R134a	3	10	40	145	0.0667736	0.0774772	0.166049	87	53.2885	92.3695	41.4947	51.1867	153.831	344.536	658.86	21.5272	18.476	26.3287
R134a	3	10	45	130	0.0702874	0.0833899	0.165703	87	52.3349	96.2017	38.6699	47.6497	157.832	298.479	559.242	21.755	19.9746	29.5496
R134a	3	10	45	135	0.0704362	0.0827774	0.163003	87	52.3349	95.1998	39.4014	50.3237	157.832	317.153	598.524	22.0426	19.9746	29.8742
R134a	3	10	45	140	0.0703668	0.0820196	0.161053	87	52.3349	94.3674	40.0918	52.7566	157.832	334.688	636.458	22.2369	19.9746	30.1556
R134a	3	10	45	145	0.070114	0.0811324	0.159748	87	52.3349	93.6682	40.7537	54.9923	157.832	351.411	673.65	22.484	19.9746	30.385
R134a	3	10	50	125	0.0697886	0.0843686	0.173387	87	51.7545	100.032	36.6907	42.9936	160.253	262.127	490.11	20.7792	21.155	31.9109
R134a	3	10	50	130	0.0713121	0.0848861	0.16672	87	51.7545	98.3744	37.6755	47.4774	160.253	288.984	543.565	21.9752	21.155	33.3076
R134a	3	10	50	140	0.0724123	0.0843926	0.15904	87	51.7545	95.9551	39.2879	54.3054	160.253	332.455	634.079	22.8767	21.155	34.415
R134a	3	10	50	150	0.0723325	0.0830258	0.15511	87	51.7545	94.2844	40.6897	59.7905	160.253	369.782	716.509	23.3053	21.155	35.0197
R134a	3	10	55	130	0.0704868	0.0845451	0.17175	87	51.4053	100.441	36.5484	44.8895	161.673	270.626	510.943	21.0895	22.08	34.412
R134a	3	10	55	135	0.0723757	0.0854712	0.16465	87	51.4053	98.8676	37.5705	50.0231	161.673	299.67	569.34	22.5287	22.08	36.8582
R134a	3	10	55	150	0.0740645	0.0849746	0.153668	87	51.4053	95.5108	39.9788	61.0872	161.673	367.11	713.024	23.8074	22.08	39.1393
R134a	3	10	60	140	0.0731889	0.0857484	0.162816	87	51.2108	98.978	37.5674	52.5558	162.519	311.443	597.381	23.0825	22.8898	39.908
R134a	3	10	60	145	0.0743818	0.0861747	0.157686	87	51.2108	97.7508	38.4536	57.1676	162.519	337.313	651.667	23.6933	22.8898	41.6962
R134a	3	10	60	150	0.0750259	0.0861361	0.153975	87	51.2108	96.6896	39.2592	61.1789	162.519	360.636	702.062	24.1076	22.8898	42.6552
R134a	3	13	15	95	0.00865637	0.00826161	1.04752	55.2229	52.6636	58.2229	53.7841	46.6046	156.534	3353.22	5620.77	137.75	5.95133	134.328
R134a	3	13	15	135	0.00799974	0.00771546	1.10048	55.2229	52.6636	58.2229	61.34	55.8543	156.534	4137.67	7339.23	145.583	5.95133	117.916
R134a	3	13	20	110	0.0247781	0.0251941	0.388738	67.4708	53.1748	70.4708	54.5672	42.9025	154.329	974.547	1695.85	42.7411	8.66495	41.7326
R134a	3	13	20	120	0.0243633	0.0247437	0.390288	67.4708	53.1748	70.4708	56.5099	45.3011	154.329	1038	1833.41	43.4239	8.66495	40.1084
R134a	3	13	20	125	0.024132	0.0244958	0.391781	67.4708	53.1748	70.4708	57.4746	46.4459	154.329	1069.46	1903.58	43.702	8.66495	39.5786
R134a	3	13	20	140	0.0233713	0.0236896	0.398539	67.4708	53.1748	70.4708	60.3577	49.7168	154.329	1163.38	2121.43	44.4707	8.66495	38.7452
R134a	3	13	20	150	0.0228013	0.0230922	0.404958	67.4708	53.1748	70.4708	62.2787	51.7338	154.329	1225.86	2273.73	44.8168	8.66495	38.5904
R134a	3	13	40	110	0.0538549	0.0644678	0.234346	87	60.7982	99.1253	46.4301	26.7848	122.406	221.589	403.166	12.97	16.4716	25.2464
R134a	3	13	40	120	0.0555372	0.0647458	0.218517	87	60.7982	96.068	49.5936	31.971	122.406	264.766	487.378	15.3509	16.4716	25.6586
R134a	3	13	40	125	0.055786	0.0644458	0.213903	87	60.7982	95.0233	50.9022	33.9913	122.406	282.49	523.558	15.7608	16.4716	25.8004
R134a	3	13	40	130	0.0557786	0.0639391	0.210872	87	60.7982	94.1727	52.1271	35.7825	122.406	298.986	558.176	16.0673	16.4716	26.1351
R134a	3	13	40	135	0.0556462	0.0633539	0.208388	87	60.7982	93.465	53.2958	37.4487	122.406	314.69	592.014	16.294	16.4716	26.1428
R134a	3	13	40	140	0.05538	0.0626678	0.206753	87	60.7982	92.8715	54.4248	38.99	122.406	329.791	625.418	16.4843	16.4716	26.287
R134a	3	13	40	145	0.0550313	0.06193	0.205538	87	60.7982	92.3695	55.5245	40.448	122.406	344.453	658.702	16.6287	16.4716	26.3145
R134a	3	13	40	150	0.0546235	0.0611604	0.204762	87	60.7982	91.9429	56.602	41.8435	122.406	358.783	692.073	16.78	16.4716	26.3908
R134a	3	13	45	120	0.0570927	0.0667595	0.216681	87	60.2407	99.0007	47.4914	32.1274	124.762	254.543	470.926	14.9223	17.5737	28.4091
R134a	3	13	45	125	0.058153	0.0671873	0.208629	87	60.2407	97.4337	49.1035	35.2393	124.762	278.014	517.435	15.9066	17.5737	29.0562
R134a	3	13	45	135	0.0588635	0.0668596	0.199375	87	60.2407	95.1998	51.8136	40.1044	124.762	317.11	598.442	16.7726	17.5737	29.7456
R134a	3	13	45	140	0.0588406	0.0663898	0.196662	87	60.2407	94.3674	53.0376	42.1645	124.762	334.642	636.371	17.0552	17.5737	30.0085
R134a	3	13	45	145	0.0586698	0.0658083	0.194662	87	60.2407	93.6682	54.2105	44.0711	124.762	351.363	673.558	17.2419	17.5737	30.2197
R134a	3	13	45	150	0.0583944	0.0651531	0.193237	87	60.2407	93.0756	55.3461	45.8681	124.762	367.515	710.458	17.4383	17.5737	30.4113
R134a	3	13	50	125	0.0583	0.067682	0.213088	87	59.9724	100.032	46.9976	33.9154	125.897	262.15	490.153	15.0446	18.4698	31.9139
R134a	3	13	50	130	0.0599098	0.0686807	0.203453	87	59.9724	98.3744	48.7478	37.8304	125.897	289.009	543.612	16.402	18.4698	33.3096
R134a	3	13	50	135	0.0607553	0.0689966	0.196973	87	59.9724	97.0428	50.249	41.0171	125.897	311.885	590.563	16.9995	18.4698	34.0225
R134a	3	13	50	140	0.0611319	0.0688951	0.19255	87	59.9724	95.9551	51.6106	43.7486	125.897	332.485	634.135	17.4006	18.4698	34.4235
R134a	3	13	55	130	0.059206	0.068223	0.209723	87	59.8803	100.441	46.7438	35.6175	126.267	270.707	511.096	15.1156	19.0966	34.4231
R134a	3	13	55	135	0.061166	0.0696036	0.199585	87	59.8803	98.8676	48.5598	40.1195	126.267	299.759	569.51	16.7564	19.0966	36.8666
R134a	3	13	55	145	0.0628552	0.0703359	0.187574	87	59.8803	96.4438	51.5242	46.9898	126.267	346.679	668.087	17.9074	19.0966	38.7338
R134a	3	13	55	150	0.0630762	0.0701393	0.18406	87	59.8803	95.5108	52.8339	49.8036	126.267	367.219	713.237	18.1981	19.0966	39.1448
R134a	3	13	60	135	0.0599825	0.0685727	0.206219	87	59.9038	100.355	46.7503	37.5077	126.195	281.704	536.684	15.4604	19.517	36.3611
R134a	3	13	60	140	0.0621537	0.0702197	0.196038	87	59.9038	98.978	48.5529	42.3854	126.195	311.547	597.58	17.119	19.517	39.6783
R134a	3	13	60	145	0.0634451	0.071043	0.188724	87	59.9038	97.7508	50.1271	46.4702	126.195	337.425	651.884	17.8171	19.517	41.4053
R134a	3	13	60	150	0.0641606	0.0713303	0.183555	87	59.9038	96.6896	51.5566	50.0023	126.195	360.756	702.296	18.3086	19.517	42.3223
R134a	3	16	25	120	0.0253052	0.0264772	0.404181	77.5674	61.9646	80.5674	66.9877	28.3204	117.575	600.213	1076.97	24.6039	10.3491	27.7974
R134a	3	16	30	140	0.0338766	0.0372613	0.326702	86.1933	64.337	89.1933	70.5437	25.6836	107.607	371.343	699.511	15.5581	18.5988	17.3097
R134a	3	16	45	125	0.0485551	0.0542882	0.257044	87	67.1018	97.4337	58.8292	28.0331	96.0666	278.052	517.506	13.3724	14.9945	29.143
R134a	3	16	45	135	0.0493302	0.0544132	0.244015	87	67.1018	95.1998	62.7449	32.1975	96.0666	317.153	598.524	14.374	14.9945	29.8742
R134a	3	16	45	145	0.049262	0.0538019	0.237244	87	67.1018	93.6682	66.2028	35.5948	96.0666	351.411	673.65	14.933	14.9945	30.398
R134a	3	16	45	150	0.0490553	0.0533531	0.235152	87	67.1018	93.0756	67.8397	37.1291	96.0666	367.565	710.555	15.1759	14.9945	30.5946
R134a	3	16	50	125	0.0489184	0.0548398	0.261648	87	67.1071	100.032	55.7802	26.9945	96.0059	262.138	490.131	12.242	15.563	32.1066
R134a	3	16	50	130	0.0505133	0.0560669	0.248261	87	67.1071	98.3744	58.3128	30.3859	96.0059	288.996	543.589	13.7927	15.563	33.5654
R134a	3	16	50	140	0.0518468	0.0567806	0.232935	87	67.1071	95.9551	62.4496	35.5527	96.0059	332.47	634.107	14.9989	15.563	34.7895
R134a	3	16	50	150	0.0520072	0.0564164	0.2252	87	67.1071	94.2844	66.0343	39.6497	96.0059	369.798	716.54	15.616	15.563	35.5123
R134a	3	16	55	130	0.0499564	0.0556184	0.255444	87	67.2404	100.441	55.412	28.5201	95.4578	270.776	511.227	12.124	15.7855	34.4285
R134a	3	16	55	135	0.0519918	0.0573199	0.240967	87	67.2404	98.8676	58.0391	32.5072	95.4578	299.836	569.656	13.9537	15.7855	36.8748
R134a	3	16	55	140	0.0530875	0.0581065	0.231364	87	67.2404	97.5491	60.2908	35.7204	95.4578	324.556	620.862	14.7641	15.7855	38.0347
R134a	3	16	55	145	0.0537493	0.0584908	0.224414	87	67.2404	96.4438	62.323	38.5349	95.4578	346.767	668.258	15.273	15.7855	38.7464
R134a	3	16	55	150	0.0540506	0.0585329	0.219492	87	67.2404	95.5108	64.2134	41.021	95.4578	367.313	713.419	15.6674	15.7855	39.1376
R134a	3	16	60	140	0.0531328	0.0581988	0.235081	87	67.4555	98.978	58.0276	34.5523	94.5502	311.547	597.58	14.2035	15.9058	39.6783
R134a	3	16	60	145	0.0544468	0.0592311	0.225096	87	67.4555	97.7508	60.3034	38.1565	94.5502	337.425	651.884	15.0291	15.9058	41.4053
R134a	3	16	60	150	0.0552427	0.0597676	0.217883	87	67.4555	96.6896	62.3682	41.3041	94.5502	360.756	702.296	15.5704	15.9058	42.3223
R134a	3	19	20	110	0.0030721	0.00295496	2.91989	67.4708	68.3725	70.4708	78.1689	22.3731	90.7354	4444.04	7733.27	154.925	4.53154	174.878
R134a	3	19	20	120	0.00303388	0.00292647	2.93146	67.4708	68.3725	70.4708	81.8684	23.8646	90.7354	4733.4	8360.55	159.485	4.53154	167.814
R134a	3	19	20	130	0.0029657	0.0028679	2.97708	67.4708	68.3725	70.4708	85.5314	25.1076	90.7354	5019.78	9005.67	162.965	4.53154	163.792
R134a	3	19	20	135	0.00291834	0.00282537	3.01561	67.4708	68.3725	70.4708	87.3552	25.6048	90.7354	5162.47	9336.57	164.646	4.53154	162.586
R134a	3	19	20	150	0.00280938	0.00272846	3.10572	67.4708	68.3725	70.4708	92.8161	27.3449	90.7354	5590.04	10368.5	169.064	4.53154	161.108
R134a	3	19	40	110	0.0355224	0.0395146	0.378357	87	73.1625	99.1253	62.5541	15.83	70.6728	221.6	403.186	8.77358	11.6676	25.247
R134a	3	19	45	120	0.0393729	0.0430496	0.332973	87	73.2672	99.0007	64.586	20.0084	70.2157	254.543	470.926	10.7746	11.9584	28.4091
R134a	3	19	45	130	0.0409533	0.0442037	0.306613	87	73.2672	96.2017	70.3876	24.1722	70.2157	298.438	559.166	12.826	11.9584	29.4456
R134a	3	19	45	135	0.0412239	0.044291	0.298549	87	73.2672	95.1998	72.8702	25.8378	70.2157	317.11	598.442	12.9235	11.9584	29.7456
R134a	3	19	50	125	0.0410589	0.0446007	0.319652	87	73.521	100.032	63.6327	21.5641	69.1783	262.254	490.346	10.4448	12.1089	31.9278
R134a	3	19	50	130	0.0426557	0.045992	0.300973	87	73.521	98.3744	66.9944	24.5244	69.1783	289.123	543.827	12.1624	12.1089	33.324
R134a	3	19	50	145	0.0442052	0.0470144	0.274107	87	73.521	95.05	74.9084	30.8547	69.1783	351.789	676.14	14.0332	12.1089	34.7657
R134a	3	19	55	130	0.0421881	0.0455377	0.310295	87	73.8591	100.441	63.1429	22.9204	67.729	270.846	511.357	10.3742	12.0763	34.4387
R134a	3	19	55	135	0.0442394	0.0474095	0.29008	87	73.8591	98.8676	66.6293	26.4394	67.729	299.913	569.802	12.3804	12.0763	36.8831
R134a	3	19	55	140	0.0453728	0.0483683	0.27693	87	73.8591	97.5491	69.6151	29.2781	67.729	324.639	621.021	13.3693	12.0763	38.0493
R134a	3	19	55	150	0.0464146	0.0490972	0.260835	87	73.8591	95.5108	74.8095	33.9466	67.729	367.407	713.602	14.4511	12.0763	39.1638
R134a	3	19	60	135	0.0431931	0.0463281	0.301487	87	74.2484	100.355	63.1523	24.4236	66.1073	281.833	536.93	10.6227	11.9744	36.5593
R134a	3	19	60	140	0.0454804	0.0484611	0.2813	87	74.2484	98.978	66.6122	28.2939	66.1073	311.69	597.854	12.6621	11.9744	39.927
R134a	3	19	60	145	0.0468531	0.0496792	0.26763	87	74.2484	97.7508	69.6299	31.5151	66.1073	337.58	652.182	13.6906	11.9744	41.7152
R134a	3	19	60	150	0.0476743	0.0503519	0.257977	87	74.2484	96.6896	72.3652	34.3037	66.1073	360.922	702.618	14.3225	11.9744	42.6771
R134a	3	22	30	140	0.017145	0.0180427	0.668967	86.1933	76.1741	89.1933	95.758	12.1672	58.0536	371.949	700.654	14.643	10.8049	17.3338
R134a	3	22	45	135	0.0342021	0.0358672	0.368273	87	78.9505	95.1998	82.6915	20.6305	46.4131	317.24	598.688	12.8808	8.53873	29.8824
R134a	3	22	45	140	0.0343034	0.0358768	0.360803	87	78.9505	94.3674	85.6524	21.9021	46.4131	334.779	636.633	13.3723	8.53873	30.1704
R134a	3	22	50	125	0.0342216	0.0360997	0.392501	87	79.4357	100.032	70.9683	17.12	44.3482	262.196	490.239	9.42537	8.2818	31.9201
R134a	3	22	50	150	0.0374695	0.0388936	0.324218	87	79.4357	94.2844	88.1962	26.6362	44.3482	369.879	716.697	14.239	8.2818	35.0295
R134a	3	22	55	135	0.0375261	0.0391755	0.349216	87	79.9649	98.8676	74.7725	21.4851	42.1484	300.181	570.312	11.672	7.96608	36.9156
R134a	3	22	55	150	0.0397559	0.0411605	0.310036	87	79.9649	95.5108	85.1426	28.0833	42.1484	367.736	714.241	14.2666	7.96608	39.197
R134a	3	22	60	145	0.0402796	0.0417215	0.31717	87	80.5167	97.7508	78.5777	26.0386	39.8152	337.636	652.291	13.1587	7.58586	41.7316
R134a	3	22	60	150	0.0411259	0.0424952	0.304386	87	80.5167	96.6896	82.0448	28.515	39.8152	360.982	702.734	13.9605	7.58586	42.6941
R134a	3	25	55	135	0.0316005	0.0321878	0.422591	87	85.7189	98.8676	82.875	17.3223	17.9796	300.066	570.093	12.3114	3.51838	37.1128
R134a	3	25	55	150	0.0339017	0.0344064	0.37048	87	85.7189	95.5108	95.7247	23.1199	17.9796	367.595	713.967	16.2481	3.51838	39.5258
R134a	3	25	60	135	0.030753	0.0312495	0.437389	87	86.4259	100.355	77.3864	15.815	14.9978	281.786	536.84	9.0202	2.93672	36.5528
R134a	3	25	60	150	0.0353158	0.0357529	0.359582	87	86.4259	96.6896	91.8876	23.6024	14.9978	360.861	702.501	15.1313	2.93672	42.6769
R134a	4	7	10	150	0.0184422	0.0180091	0.479495	39.3776	30.9435	43.3776	24.4036	119.131	247.112	3765.23	6680.21	234.703	6.74917	83.0165
R134a	4	7	20	90	0.0575807	0.0643871	0.174999	67.4708	31.7026	71.4708	23.0417	69.3279	244.057	609.149	1032.21	65.9251	13.5442	33.1328
R134a	4	7	20	130	0.0544295	0.0592128	0.174673	67.4708	31.7026	71.4708	23.7061	85.7571	244.057	796.775	1431.73	67.8123	13.5442	26.4646
R134a	4	7	20	145	0.0528347	0.0570409	0.177436	67.4708	31.7026	71.4708	23.9502	91.1938	244.057	865.072	1593.51	68.1534	13.5442	26.1786
R134a	4	7	20	150	0.0522669	0.0562964	0.178608	67.4708	31.7026	71.4708	24.0317	92.9399	244.057	887.81	1649.59	68.2667	13.5442	26.1718
R134a	4	7	35	110	0.0796857	0.103061	0.145671	86	46.2068	95.2144	22.8983	46.4513	183.417	237.63	429.586	32.8307	15.5171	19.159
R134a	4	7	40	150	0.0808607	0.0961727	0.132002	86	44.2841	92.3582	23.5519	68.7931	191.47	367.222	708.916	36.3009	17.2051	22.9446
R134a	4	7	45	120	0.0830553	0.105716	0.139338	86	43.0543	100.041	22.7744	53.1321	196.633	257.057	476.436	35.8705	18.4852	23.4641
R134a	4	7	45	125	0.0841987	0.105266	0.135334	86	43.0543	98.3151	22.9142	57.6894	196.633	281.8	525.296	36.6896	18.4852	24.367
R134a	4	7	45	140	0.0847278	0.102283	0.129539	86	43.0543	94.9603	23.2496	67.6934	196.633	340.201	647.654	37.5577	18.4852	25.6857
R134a	4	7	45	145	0.0844424	0.101051	0.128637	86	43.0543	94.1974	23.3491	70.45	196.633	357.319	685.66	37.748	18.4852	25.9612
R134a	4	7	45	150	0.0840129	0.0997482	0.128039	86	43.0543	93.5489	23.4454	73.0288	196.633	373.792	723.252	37.8724	18.4852	26.2
R134a	4	7	50	125	0.0836982	0.105886	0.138565	86	42.2259	101.03	22.7299	55.0883	200.058	262.993	492.603	36.6362	19.5239	25.6084
R134a	4	7	50	130	0.0853042	0.105851	0.133974	86	42.2259	99.2308	22.8829	60.611	200.058	291.365	548.892	37.8273	19.5239	27.3408
R134a	4	7	50	135	0.086114	0.105339	0.130837	86	42.2259	97.7902	23.0118	65.0751	200.058	315.09	597.45	38.32	19.5239	28.2596
R134a	4	7	50	140	0.0864664	0.104552	0.128635	86	42.2259	96.614	23.128	68.941	200.058	336.306	642.212	38.6262	19.5239	28.8685
R134a	4	7	50	145	0.0864928	0.103557	0.127094	86	42.2259	95.6306	23.2362	72.3926	200.058	355.934	684.861	38.8619	19.5239	29.3016
R134a	4	7	50	150	0.0862601	0.102389	0.126054	86	42.2259	94.8042	23.3392	75.5221	200.058	374.458	726.3	39.0223	19.5239	29.6223
R134a	4	7	55	130	0.0841397	0.105647	0.137705	86	41.6556	101.34	22.7077	57.0795	202.416	270.637	511.8	37.3142	20.3747	27.1012
R134a	4	7	55	135	0.0860182	0.105909	0.132985	86	41.6556	99.6671	22.8664	63.2535	202.416	301.175	573.048	38.8026	20.3747	29.7582
R134a	4	7	55	140	0.0870994	0.105705	0.129515	86	41.6556	98.2559	23.0002	68.3393	202.416	326.817	626.018	39.3328	20.3747	31.1992
R134a	4	7	55	145	0.0876054	0.105098	0.127112	86	41.6556	97.0728	23.1203	72.6918	202.416	349.621	674.568	39.6869	20.3747	32.0806
R134a	4	7	55	150	0.0877491	0.104248	0.125386	86	41.6556	96.0743	23.2318	76.5712	202.416	370.627	720.645	39.9198	20.3747	32.662
R134a	4	7	60	135	0.0846001	0.10526	0.136609	86	41.2631	101.132	22.7095	59.4934	204.112	281.299	536.687	38.198	21.1235	28.5097
R134a	4	7	60	140	0.08663	0.105787	0.131921	86	41.2631	99.6999	22.866	66.0285	204.112	312.425	600.084	39.6944	21.1235	31.8687
R134a	4	7	60	145	0.0878716	0.105808	0.128363	86	41.2631	98.4038	23.0009	71.547	204.112	339.146	656.032	40.2363	21.1235	33.852
R134a	4	7	60	150	0.0884868	0.105353	0.125845	86	41.2631	97.2772	23.123	76.291	204.112	363.06	707.593	40.5862	21.1235	34.9996
R134a	4	10	45	150	0.0693909	0.079386	0.154809	86	52.8116	93.5489	39.9706	57.479	155.833	373.725	723.122	20.6492	16.3357	26.1978
R134a	4	10	50	145	0.0720387	0.0828806	0.152491	86	52.3352	95.6306	38.6531	57.2489	157.803	355.919	684.832	20.957	17.1114	29.2944
R134a	4	10	55	135	0.0715593	0.0841202	0.159911	86	52.0576	99.6671	36.3202	49.5162	158.958	301.214	573.12	20.232	17.7208	29.7639
R134a	4	10	55	150	0.0736065	0.0840833	0.149389	86	52.0576	96.0743	38.6242	61.0376	158.958	370.674	720.736	21.5273	17.7208	32.6661
R134a	4	10	60	135	0.0701494	0.0830787	0.164614	86	51.9152	101.132	35.3302	46.2035	159.546	281.287	536.665	18.9871	18.2167	28.5094
R134a	4	10	60	140	0.0723795	0.0844412	0.157942	86	51.9152	99.6999	36.3166	51.9396	159.546	312.412	600.059	20.6938	18.2167	31.869
R134a	4	10	60	145	0.0737445	0.0850751	0.152981	86	51.9152	98.4038	37.1682	56.756	159.546	339.132	656.005	21.3483	18.2167	33.8451
R134a	4	10	60	150	0.074452	0.0851243	0.149548	86	51.9152	97.2772	37.9375	60.8705	159.546	363.045	707.564	21.7584	18.2167	35.0018
R134a	4	13	15	140	0.00790569	0.00763999	1.10541	55.2229	53.6636	59.2229	60.5083	55.2285	152.354	4103.87	7347.92	128.869	5.28414	103.751
R134a	4	13	20	95	0.0252787	0.0258011	0.386833	67.4708	54.1748	71.4708	50.1997	37.7623	150.148	846.895	1444.83	36.1515	7.62996	40.4876
R134a	4	13	20	115	0.0245561	0.0249908	0.386407	67.4708	54.1748	71.4708	54.0116	42.6948	150.148	972.911	1708.08	37.9275	7.62996	35.5725
R134a	4	13	20	130	0.0238293	0.0242088	0.391782	67.4708	54.1748	71.4708	56.8	45.9831	150.148	1064.88	1913.48	38.8009	7.62996	34.3163
R134a	4	13	20	145	0.0230491	0.023381	0.399655	67.4708	54.1748	71.4708	59.5728	49.1123	150.148	1156.15	2129.7	39.4499	7.62996	33.933
R134a	4	13	40	130	0.0553926	0.0631096	0.205307	86	61.2518	94.8405	50.6824	36.1122	120.523	305.712	571.408	14.7481	13.3844	22.4302
R134a	4	13	45	120	0.0563026	0.0654578	0.21125	86	60.8278	100.041	46.1043	31.8262	122.304	256.988	476.308	13.3652	14.0932	23.4582
R134a	4	13	45	125	0.0575734	0.0661353	0.203153	86	60.8278	98.3151	47.7128	35.1599	122.304	281.724	525.154	14.4382	14.0932	24.3595
R134a	4	13	45	135	0.0584366	0.0660188	0.194306	86	60.8278	95.8681	50.3683	40.2272	122.304	322.151	608.695	15.3458	14.0932	25.3476
R134a	4	13	45	145	0.0583271	0.0651012	0.189933	86	60.8278	94.1974	52.6954	44.3166	122.304	357.222	685.475	15.8383	14.0932	25.9595
R134a	4	13	45	150	0.0580831	0.0644994	0.188626	86	60.8278	93.5489	53.7946	46.1613	122.304	373.691	723.056	16.0016	14.0932	26.1919
R134a	4	13	50	125	0.05745	0.0663674	0.207229	86	60.6438	101.03	45.5909	33.4006	123.106	263.084	492.774	13.2145	14.6187	25.6162
R134a	4	13	55	130	0.0582348	0.0668111	0.204012	86	60.6094	101.34	45.3345	34.9044	123.218	270.74	511.995	13.2068	14.9716	27.1115
R134a	4	13	55	135	0.0604259	0.0684498	0.194098	86	60.6094	99.6671	47.1559	39.6609	123.218	301.29	573.266	15.0522	14.9716	29.7709
R134a	4	13	55	150	0.062643	0.0693676	0.17919	86	60.6094	96.0743	51.3471	49.7181	123.218	370.768	720.919	16.565	14.9716	32.6742
R134a	4	13	60	135	0.0589898	0.0671526	0.200598	86	60.675	101.132	45.353	36.713	122.974	281.45	536.976	13.5046	15.2172	28.4573
R134a	4	13	60	145	0.0628364	0.0700634	0.183502	86	60.675	98.4038	48.6987	46.085	122.974	339.329	656.385	16.1119	15.2172	33.7448
R134a	4	13	60	150	0.0635961	0.0704132	0.178686	86	60.675	97.2772	50.0977	49.6933	122.974	363.255	707.974	16.5714	15.2172	34.8747
R134a	4	16	20	110	0.0131285	0.0129859	0.717525	67.4708	62.3816	71.4708	65.1233	30.0892	115.821	1342.67	2339.86	46.1018	5.61467	50.3256
R134a	4	16	20	150	0.0120427	0.0119437	0.753156	67.4708	62.3816	71.4708	75.9113	36.5909	115.821	1691.35	3142.6	49.5312	5.61467	46.9376
R134a	4	16	40	135	0.0455681	0.0501313	0.252442	86	67.8886	94.0545	63.2788	29.9074	92.7364	321.786	606.008	12.8728	11.2595	22.5226
R134a	4	16	45	120	0.0467999	0.0525305	0.261703	86	67.7851	100.041	54.9423	25.0909	93.1852	256.976	476.286	10.864	11.6667	23.4567
R134a	4	16	50	125	0.048071	0.0536161	0.254856	86	67.8574	101.03	54.1918	26.4937	92.8776	263.073	492.753	10.6088	11.9121	25.615
R134a	4	16	50	145	0.0516491	0.0560237	0.222218	86	67.8574	95.6306	62.6697	37.7035	92.8776	356.042	685.07	13.8323	11.9121	29.3023
R134a	4	16	55	130	0.0490141	0.0543182	0.249407	86	68.0366	101.34	53.8164	27.8572	92.1159	270.786	512.081	10.5539	12.0775	27.2281
R134a	4	16	55	150	0.0536552	0.057866	0.214057	86	68.0366	96.0743	62.5891	40.922	92.1159	370.83	721.041	14.2792	12.0775	32.9435
R134a	4	16	60	150	0.0547349	0.0589828	0.212415	86	68.2848	97.2772	60.7667	41.0405	91.1177	363.405	708.266	14.1642	12.0944	35.0321
R134a	4	19	20	110	0.00308762	0.00297508	2.89112	67.4708	69.3725	71.4708	76.4296	21.3408	86.5488	4211.25	7338.9	132.55	3.91233	149.507
R134a	4	19	20	115	0.00303469	0.00292818	2.92902	67.4708	69.3725	71.4708	78.2446	21.815	86.5488	4349.73	7636.57	134.612	3.91233	146.297
R134a	4	19	20	120	0.00301591	0.0029139	2.93588	67.4708	69.3725	71.4708	80.0472	22.5264	86.5488	4487.5	7938.33	136.567	3.91233	143.929
R134a	4	19	45	120	0.0387013	0.0420773	0.325318	86	74.0373	100.041	62.8514	19.7394	66.9982	257.034	476.394	9.3424	9.00469	23.4612
R134a	4	19	45	125	0.0399377	0.0431139	0.309011	86	74.0373	98.3151	65.9868	22.1845	66.9982	281.775	525.248	10.6673	9.00469	24.3645
R134a	4	19	45	140	0.0410195	0.0436911	0.28605	86	74.0373	94.9603	73.455	27.4528	66.9982	340.17	647.595	12.283	9.00469	25.6863
R134a	4	19	50	125	0.0402394	0.0434922	0.312666	86	74.3425	101.03	61.849	21.0955	65.7507	263.21	493.009	9.01005	8.99213	25.6258
R134a	4	19	50	130	0.0420549	0.045123	0.293672	86	74.3425	99.2308	65.2736	24.2506	65.7507	291.606	549.345	10.7919	8.99213	27.3587
R134a	4	19	50	150	0.0439322	0.046384	0.262992	86	74.3425	94.8042	75.4235	32.5875	65.7507	374.767	726.9	12.992	8.99213	29.6349
R134a	4	19	55	135	0.0435447	0.0464542	0.283212	86	74.7157	99.6671	64.8934	26.0166	64.1302	301.405	573.484	10.9333	8.87212	29.7836
R134a	4	19	55	140	0.0448739	0.0476296	0.269761	86	74.7157	98.2559	67.8854	29.0231	64.1302	327.066	626.494	11.8983	8.87212	31.2262
R134a	4	19	55	145	0.0456042	0.0482115	0.260874	86	74.7157	97.0728	70.5613	31.5561	64.1302	349.887	675.081	12.5393	8.87212	32.1022
R134a	4	19	55	150	0.0460355	0.0485056	0.254292	86	74.7157	96.0743	73.0363	33.8287	64.1302	370.909	721.193	12.9655	8.87212	32.6864
R134a	4	19	60	145	0.0463233	0.0489226	0.260638	86	75.1301	98.4038	67.8921	31.1853	62.4191	339.525	656.764	12.2008	8.72872	33.8773
R134a	4	19	60	150	0.0472044	0.0496677	0.251412	86	75.1301	97.2772	70.6094	34.0446	62.4191	363.465	708.383	12.8419	8.72872	35.0337
R134a	4	22	30	145	0.0169007	0.0178372	0.684652	86	79.0389	90	96.1049	10.0454	46.0236	309.698	589.627	10.9423	6.07924	12.9853
R134a	4	22	55	140	0.038202	0.0395832	0.323302	86	80.8774	98.2559	76.6533	23.7284	38.2922	327.177	626.706	11.2681	5.51927	31.2306
R134a	4	22	60	150	0.0406695	0.0418669	0.296909	86	81.447	97.2772	80.1161	28.2557	35.9133	363.495	708.441	12.1634	5.20267	35.0397
R134a	4	25	50	145	0.031073	0.0315358	0.390616	86	85.957	95.6306	93.7673	20.3302	16.9917	356.135	685.248	12.9294	2.49723	29.1409
R134a	4	25	55	150	0.0335405	0.0339205	0.359792	86	86.6841	96.0743	93.5897	23.0152	13.9515	371.755	722.838	13.0565	2.05152	32.5275
R134a	5	7	15	145	0.0389135	0.040041	0.232819	55.2229	32.3246	60.2229	22.5862	100.357	241.478	1390.31	2513.43	89.5033	8.59891	33.9274
R134a	5	7	15	150	0.0385085	0.0395924	0.234538	55.2229	32.3246	60.2229	22.6373	102.142	241.478	1422.27	2592.44	89.6867	8.59891	33.9628
R134a	5	7	20	105	0.0566227	0.0626269	0.170879	67.4708	32.7026	72.4708	22.0709	74.2636	239.875	665.096	1152.34	59.248	12.2323	25.6719
R134a	5	7	20	125	0.054873	0.0599102	0.172213	67.4708	32.7026	72.4708	22.2784	82.0644	239.875	756.171	1350.17	60.0192	12.2323	23.9805
R134a	5	7	20	135	0.0538877	0.0585101	0.173707	67.4708	32.7026	72.4708	22.3812	85.7698	239.875	801.064	1453.51	60.3065	12.2323	23.6979
R134a	5	7	20	145	0.0527875	0.0570272	0.175828	67.4708	32.7026	72.4708	22.4839	89.2802	239.875	845.802	1560.69	60.5459	12.2323	23.6199
R134a	5	7	20	150	0.052217	0.0562778	0.177045	67.4708	32.7026	72.4708	22.5354	90.9963	239.875	868.151	1615.89	60.6445	12.2323	23.6329
R134a	5	7	30	140	0.0724445	0.0877044	0.144532	85	48.8597	90.2365	22.2647	52.5036	172.344	314.723	593.977	28.8729	12.0304	12.8034
R134a	5	7	35	140	0.077646	0.0934593	0.135414	85	46.1289	92.4541	22.1888	60.2034	183.752	335.698	636.134	31.4234	13.7354	16.9444
R134a	5	7	35	150	0.0763621	0.0906201	0.135581	85	46.1289	91.6555	22.3003	63.6715	183.752	362.567	698.987	31.5982	13.7354	17.2554
R134a	5	7	40	135	0.0818976	0.0991986	0.130606	85	44.503	94.6823	22.0536	62.7928	190.561	328.593	619.53	32.9423	14.9772	20.1255
R134a	5	7	40	150	0.0805143	0.0952541	0.129372	85	44.503	92.7997	22.2313	69.5778	190.561	374.877	724.307	33.333	14.9772	20.59
R134a	5	7	45	120	0.0822156	0.104092	0.136227	85	43.4459	101.139	21.7316	52.7869	194.956	258.89	480.751	32.4537	15.8915	19.9682
R134a	5	7	45	135	0.0843084	0.10222	0.128007	85	43.4459	96.5767	21.9727	64.9252	194.956	326.878	618.425	34.0798	15.8915	22.2022
R134a	5	7	45	140	0.0842464	0.101161	0.126804	85	43.4459	95.5875	22.039	67.9879	194.956	345.299	658.125	34.3058	15.8915	22.5859
R134a	5	7	45	145	0.0840084	0.100016	0.125963	85	43.4459	94.7518	22.1023	70.8254	194.956	362.797	696.903	34.4438	15.8915	22.9251
R134a	5	7	45	150	0.0836029	0.0987711	0.125452	85	43.4459	94.0456	22.1635	73.4602	194.956	379.597	735.188	34.5875	15.8915	23.1767
R134a	5	7	50	125	0.0827643	0.104237	0.135395	85	42.7303	102.077	21.7011	54.419	197.955	263.328	494.154	32.8848	16.656	21.3052
R134a	5	7	50	140	0.0858937	0.103335	0.125832	85	42.7303	97.3003	21.9609	68.9308	197.955	339.979	650.062	35.1367	16.656	25.009
R134a	5	7	50	145	0.085958	0.102412	0.12441	85	42.7303	96.2447	22.0301	72.4657	197.955	360.073	693.635	35.3681	16.656	25.5115
R134a	5	7	50	150	0.085819	0.101382	0.123395	85	42.7303	95.3523	22.0957	75.7215	197.955	379.003	735.898	35.5627	16.656	25.8988
R134a	5	7	55	135	0.0851568	0.104378	0.130044	85	42.2393	100.501	21.7916	62.6669	200.004	302.381	576.232	35.0825	17.2888	24.9663
R134a	5	7	55	140	0.0863975	0.104371	0.126647	85	42.2393	98.9931	21.8784	67.9885	200.004	329.013	631.1	35.69	17.2888	26.546
R134a	5	7	55	145	0.0870062	0.103905	0.124314	85	42.2393	97.7268	21.9556	72.4988	200.004	352.471	680.921	36.0392	17.2888	27.5152
R134a	5	7	55	150	0.0872359	0.103179	0.122657	85	42.2393	96.6572	22.0269	76.508	200.004	373.973	727.979	36.2797	17.2888	28.1902
R134a	5	7	60	140	0.0857187	0.104239	0.128996	85	41.9054	100.446	21.7913	65.2679	201.387	313.076	602.186	35.8335	17.7939	26.4683
R134a	5	7	60	145	0.0871585	0.104502	0.125449	85	41.9054	99.0818	21.8786	71.0462	201.387	340.724	659.947	36.4556	17.7939	28.5048
R134a	5	7	60	150	0.0878703	0.104176	0.123045	85	41.9054	97.8896	21.957	75.9468	201.387	365.301	712.816	36.8124	17.7939	29.8013
R134a	5	10	20	145	0.0361334	0.0376966	0.253891	67.4708	45.2739	72.4708	41.5515	64.9738	187.346	938.679	1732.06	37.731	9.14406	25.9132
R134a	5	10	45	150	0.0690355	0.0786001	0.152093	85	53.3297	94.0456	38.5609	57.8088	153.654	379.597	735.188	19.1437	13.8122	23.1767
R134a	5	10	50	145	0.0715692	0.0819554	0.149716	85	52.9447	96.2447	37.3164	57.2894	155.284	360.135	693.754	19.4003	14.3535	25.5152
R134a	5	10	50	150	0.0714873	0.0813092	0.148359	85	52.9447	95.3523	37.9276	60.0341	155.284	379.068	736.024	19.6007	14.3535	25.9013
R134a	5	10	55	135	0.0707605	0.0828093	0.156951	85	52.7312	100.501	35.0875	48.9792	156.175	302.444	576.353	18.501	14.7761	24.9747
R134a	5	10	55	150	0.0730961	0.0831446	0.146668	85	52.7312	96.6572	37.2859	60.9137	156.175	374.051	728.131	19.8841	14.7761	28.1985
R134a	5	10	60	140	0.0715232	0.0830882	0.155015	85	52.636	100.446	35.0842	51.2594	156.534	313.141	602.31	18.8822	15.0848	26.4724
R134a	5	10	60	145	0.0730241	0.0838858	0.150117	85	52.636	99.0818	35.9005	56.2585	156.534	340.794	660.083	19.5936	15.0848	28.5076
R134a	5	10	60	150	0.0738791	0.0841172	0.146675	85	52.636	97.8896	36.6327	60.5504	156.534	365.375	712.962	20.0076	15.0848	29.8092
R134a	5	13	15	115	0.00835511	0.00803684	1.05701	55.2229	54.6636	60.2229	54.3789	48.3222	148.166	3508.66	6059.55	112.2	4.7683	95.74
R134a	5	13	15	135	0.00799869	0.00772914	1.09163	55.2229	54.6636	60.2229	57.8678	52.5314	148.166	3879.41	6902.52	115.016	4.7683	93.1355
R134a	5	13	20	125	0.0240692	0.0244981	0.387778	67.4708	55.1748	72.4708	54.287	43.4659	145.969	999.613	1784.85	34.4925	6.84259	30.8057
R134a	5	13	25	125	0.0359564	0.0387109	0.275191	77.5674	55.678	82.5674	52.6774	37.7218	143.854	536.369	973.383	20.9149	10.7433	19.6447
R134a	5	13	35	140	0.0501257	0.0563176	0.214473	85	62.4148	92.4541	52.7089	35.4343	115.682	335.485	635.729	13.5919	10.5572	16.9331
R134a	5	13	35	145	0.0497235	0.0555942	0.214303	85	62.4148	92.025	53.6818	36.5965	115.682	349.022	667.008	13.709	10.5572	17.1669
R134a	5	13	40	120	0.0545916	0.0628194	0.208671	85	61.7608	97.8644	46.8416	32.2704	118.39	275.292	508.317	12.9868	11.2355	19.3047
R134a	5	13	40	130	0.0550417	0.0623411	0.201495	85	61.7608	95.5477	49.2535	36.396	118.39	311.904	583.715	13.731	11.2355	19.8756
R134a	5	13	40	140	0.0547347	0.0612594	0.19814	85	61.7608	93.9513	51.4098	39.7872	118.39	344.347	654.324	14.1883	11.2355	20.2677
R134a	5	13	40	145	0.0544736	0.0606584	0.197111	85	61.7608	93.3315	52.4364	41.364	118.39	359.748	689.194	14.3391	11.2355	20.4867
R134a	5	13	45	120	0.0555458	0.0642324	0.207846	85	61.4504	101.139	44.7255	31.4858	119.704	258.913	480.794	12.132	11.6864	19.9697
R134a	5	13	50	130	0.0585163	0.0664122	0.194722	85	61.34	100.128	45.9645	37.1711	120.166	293.507	553.827	13.5126	12.0031	23.2411
R134a	5	13	55	140	0.0610623	0.0682343	0.183986	85	61.3571	98.9931	47.2856	43.1826	120.095	329.109	631.285	14.5187	12.2263	26.5509
R134a	5	13	55	145	0.061805	0.0685689	0.179365	85	61.3571	97.7268	48.6343	46.5723	120.095	352.575	681.12	14.9767	12.2263	27.5174
R134a	5	13	55	150	0.0621839	0.0685772	0.176089	85	61.3571	96.6572	49.877	49.5801	120.095	374.082	728.192	15.3192	12.2263	28.2032
R134a	5	13	60	145	0.062171	0.0690381	0.180454	85	61.4606	99.0818	47.2872	45.6205	119.662	340.934	660.353	14.8388	12.3729	28.5378
R134a	5	13	60	150	0.063094	0.0695801	0.175539	85	61.4606	97.8896	48.6558	49.4019	119.662	365.525	713.255	15.3241	12.3729	29.8411
R134a	5	16	20	145	0.0122082	0.0121211	0.743339	67.4708	63.3816	72.4708	72.7028	34.4675	111.637	1580.19	2915.78	43.7581	4.9958	41.6335
R134a	5	16	45	120	0.0460215	0.0513742	0.258334	85	68.4986	101.139	53.391	24.7314	90.2086	258.936	480.837	9.77386	9.44284	19.972
R134a	5	16	45	135	0.0485718	0.0530341	0.233694	85	68.4986	96.5767	59.6047	32.3219	90.2086	326.936	618.535	12.1187	9.44284	22.2075
R134a	5	16	45	140	0.0487119	0.0529313	0.229997	85	68.4986	95.5875	61.3064	34.214	90.2086	345.36	658.242	12.4383	9.44284	22.5861
R134a	5	16	45	145	0.0486812	0.0526751	0.227402	85	68.4986	94.7518	62.9268	35.9483	90.2086	362.862	697.027	12.6926	9.44284	22.9287
R134a	5	16	45	150	0.0485075	0.0522899	0.225714	85	68.4986	94.0456	64.4892	37.5475	90.2086	379.665	735.319	12.9745	9.44284	23.1792
R134a	5	16	50	125	0.0471753	0.052369	0.251732	85	68.6292	102.077	52.601	25.9172	89.64	263.43	494.345	9.40385	9.54823	21.3107
R134a	5	16	50	130	0.0492391	0.0541142	0.23776	85	68.6292	100.128	55.2174	29.7792	89.64	293.558	553.923	11.1638	9.54823	23.2425
R134a	5	16	55	135	0.0505497	0.0552299	0.231314	85	68.8489	100.501	54.9244	31.5932	88.7381	302.583	576.618	11.3086	9.58997	24.9833
R134a	5	16	60	140	0.0515851	0.0560307	0.225938	85	69.1268	100.446	54.9122	33.4294	87.5508	313.333	602.68	11.5226	9.55987	26.4882
R134a	5	16	60	145	0.0532312	0.0574395	0.215832	85	69.1268	99.0818	57.1655	37.3579	87.5508	341.004	660.489	12.425	9.55987	28.5214
R134a	5	16	60	150	0.0542271	0.0582125	0.208867	85	69.1268	97.8896	59.1821	40.7253	87.5508	365.6	713.401	12.9903	9.55987	29.8189
R134a	5	19	20	145	0.00287406	0.0027965	3.02611	67.4708	70.3725	72.4708	86.9512	24.3702	82.3623	4893.22	9029.05	126.168	3.43343	121.826
R134a	5	19	40	120	0.036491	0.0394382	0.329995	85	74.5767	97.8644	65.307	19.6101	64.7262	275.254	508.246	9.63657	7.06197	19.3034
R134a	5	19	40	145	0.0367608	0.0389794	0.305056	85	74.5767	93.3315	76.328	25.938	64.7262	359.698	689.099	11.4802	7.06197	20.4827
R134a	5	19	45	120	0.038008	0.0410989	0.321595	85	74.8329	101.139	61.1139	19.4243	63.6811	259.051	481.05	8.33192	7.05646	19.9794
R134a	5	19	45	130	0.0401477	0.0428927	0.293942	85	74.8329	97.7702	67.0033	24.1114	63.6811	307.251	577.297	10.4456	7.05646	21.7331
R134a	5	19	45	135	0.0405431	0.043137	0.286577	85	74.8329	96.5767	69.4423	25.9141	63.6811	327.081	618.809	10.9518	7.05646	22.2158
R134a	5	19	45	140	0.0406941	0.0431468	0.281486	85	74.8329	95.5875	71.7191	27.514	63.6811	345.514	658.535	11.3343	7.05646	22.5954
R134a	5	19	45	145	0.0407204	0.0430433	0.277658	85	74.8329	94.7518	73.8859	29.0013	63.6811	363.023	697.336	11.6373	7.05646	22.935
R134a	5	19	45	150	0.0406186	0.0428193	0.274967	85	74.8329	94.0456	75.9736	30.3758	63.6811	379.833	735.645	11.8907	7.05646	23.1886
R134a	5	19	50	125	0.0393598	0.0423349	0.310055	85	75.1824	102.077	60.0541	20.5536	62.2194	263.565	494.6	7.94096	6.97255	21.3216
R134a	5	19	55	140	0.0443093	0.0468334	0.265977	85	75.5863	98.9931	66.1705	28.7086	60.4982	329.289	631.629	10.8488	6.84027	26.5688
R134a	5	19	55	145	0.0451683	0.0475604	0.256768	85	75.5863	97.7268	68.8322	31.3597	60.4982	352.767	681.491	11.4836	6.84027	27.5335
R134a	5	19	55	150	0.0456267	0.0478926	0.25044	85	75.5863	96.6572	71.2807	33.6764	60.4982	374.286	728.589	11.9257	6.84027	28.2163
R134a	5	19	60	140	0.0440231	0.0465215	0.271076	85	76.023	100.446	63.1492	27.2771	58.6813	313.577	603.15	10.0506	6.67834	26.5043
R134a	5	19	60	145	0.0457276	0.0481046	0.256904	85	76.023	99.0818	66.17	30.7936	58.6813	341.27	661.003	11.0856	6.67834	28.5437
R134a	5	19	60	150	0.0467341	0.0489898	0.247479	85	76.023	97.8896	68.8707	33.7729	58.6813	365.885	713.956	11.7343	6.67834	29.8378
R134a	5	22	45	140	0.0337859	0.0350244	0.34593	85	80.6723	95.5875	81.844	22.0226	39.1988	345.621	658.739	10.8905	4.52567	22.6045
R134a	5	22	45	150	0.0337697	0.0348808	0.336853	85	80.6723	94.0456	87.2644	24.4344	39.1988	379.951	735.874	11.5827	4.52567	23.1945
R134a	5	22	50	125	0.0326086	0.0340576	0.383366	85	81.2261	102.077	66.9443	16.1959	36.8364	263.486	494.451	6.92368	4.28177	21.3812
R134a	5	22	50	150	0.0368898	0.0380026	0.311904	85	81.2261	95.3523	84.2953	26.6209	36.8364	379.231	736.341	11.5862	4.28177	26.0874
R134a	5	22	55	140	0.0376793	0.0388829	0.319104	85	81.8018	98.9931	74.7596	23.4498	34.4457	329.564	632.158	10.124	4.01445	26.5832
R134a	5	22	55	145	0.0385316	0.0396744	0.306769	85	81.8018	97.7268	78.1574	25.7685	34.4457	353.062	682.062	10.8922	4.01445	27.5517
R134a	5	22	55	150	0.0390461	0.0401309	0.297992	85	81.8018	96.6572	81.2803	27.8243	34.4457	374.6	729.199	11.4524	4.01445	28.2353
R134a	5	22	60	150	0.040247	0.0412854	0.292652	85	82.3869	97.8896	78.2046	28.0052	31.9605	365.825	713.839	11.1257	3.73048	29.8357
R134a	5	25	45	135	0.0274256	0.0278584	0.44038	85	86.1709	96.5767	88.5677	16.2338	16.0986	327.27	619.166	10.647	1.9004	22.2256
R134a	5	25	55	150	0.0332153	0.0334735	0.35492	85	87.6594	96.6572	91.4735	22.8513	9.84804	374.584	729.168	11.8246	1.16242	28.2365
R134a	5	25	60	150	0.0344778	0.0346607	0.345445	85	88.3863	97.8896	87.6447	23.0898	6.75381	365.316	712.845	11.2883	0.796135	29.8001
R134a	6	7	15	125	0.0404801	0.041822	0.225391	55.2229	33.3246	61.2229	20.9881	91.207	237.297	1235.08	2167.56	80.0524	7.92821	31.3026
R134a	6	7	20	145	0.0527424	0.0570163	0.17461	67.4708	33.7026	73.4708	21.0298	87.381	235.699	826.67	1528.01	54.5289	11.1918	21.5495
R134a	6	7	20	150	0.0521692	0.0562618	0.17587	67.4708	33.7026	73.4708	21.0512	89.0673	235.699	848.63	1582.34	54.6398	11.1918	21.5762
R134a	6	7	35	115	0.0787216	0.0987987	0.137428	84	46.1678	96.1663	20.7795	50.3207	183.578	268.37	489.941	28.5663	12.3414	15.6052
R134a	6	7	35	150	0.0760566	0.0897505	0.133592	84	46.1678	92.0658	20.953	64.7517	183.578	372.16	718.047	29.6091	12.3414	16.1045
R134a	6	7	40	150	0.0801467	0.0943353	0.127484	84	44.7886	93.2668	20.9241	70.2432	189.349	382.035	738.8	31.0273	13.2724	18.8142
R134a	6	7	45	120	0.0813336	0.102481	0.134153	84	43.8809	102.305	20.7119	52.326	193.162	260.148	484.074	29.7246	13.962	17.3399
R134a	6	7	45	145	0.083554	0.0989901	0.124072	84	43.8809	95.3406	20.87	71.136	193.162	368.038	707.76	31.9506	13.962	20.6339
R134a	6	7	45	150	0.0832219	0.0978579	0.123555	84	43.8809	94.5695	20.8956	73.872	193.162	385.183	746.763	32.0869	13.962	20.9344
R134a	6	7	50	130	0.0836429	0.10278	0.129122	84	43.2654	101.067	20.7428	59.7484	195.709	295.031	557.654	31.5496	14.5272	20.1917
R134a	6	7	50	135	0.0847682	0.102664	0.125987	84	43.2654	99.3896	20.7787	64.6804	195.709	320.772	610.02	32.1171	14.5272	21.362
R134a	6	7	50	140	0.0853018	0.102136	0.123897	84	43.2654	98.0203	20.8103	68.8375	195.709	343.295	657.289	32.4595	14.5272	22.135
R134a	6	7	50	145	0.085454	0.101341	0.122486	84	43.2654	96.8806	20.8395	72.5013	195.709	363.892	701.845	32.6978	14.5272	22.7023
R134a	6	7	50	150	0.0853553	0.100383	0.121527	84	43.2654	95.922	20.8671	75.8363	195.709	383.221	744.912	32.8797	14.5272	23.1397
R134a	6	7	55	135	0.084229	0.10279	0.128177	84	42.8459	101.365	20.7379	61.9622	197.437	303.194	578.713	32.2098	14.9783	21.4448
R134a	6	7	55	140	0.0856505	0.103	0.124722	84	42.8459	99.7614	20.7751	67.5448	197.437	330.914	635.67	32.8723	14.9783	23.0891
R134a	6	7	55	145	0.0863822	0.102695	0.122384	84	42.8459	98.4098	20.8079	72.2371	197.437	355.098	686.896	33.2218	14.9783	24.1517
R134a	6	7	55	150	0.0866684	0.102057	0.120799	84	42.8459	97.2707	20.838	76.3519	197.437	377.115	734.978	33.482	14.9783	24.8997
R134a	6	7	60	140	0.0848008	0.102715	0.127097	84	42.5655	101.217	20.7378	64.4621	198.642	313.446	603.782	32.862	15.3697	22.5826
R134a	6	7	60	145	0.0864009	0.103169	0.123521	84	42.5655	99.7849	20.7752	70.4786	198.642	342.104	663.52	33.5397	15.3697	24.6202
R134a	6	7	60	150	0.0872384	0.103005	0.121111	84	42.5655	98.5242	20.8084	75.5619	198.642	367.373	717.755	33.9012	15.3697	25.9729
R134a	6	10	25	150	0.0465936	0.0509247	0.20252	77.5674	46.7094	83.5674	39.6612	57.4242	181.339	595.218	1130.22	24.2821	13.0795	17.0427
R134a	6	10	45	130	0.0686604	0.0801279	0.156074	84	53.8847	98.6105	34.8704	47.7495	151.366	310.896	585.03	17.0627	11.9436	19.3258
R134a	6	10	45	140	0.0690687	0.0792777	0.152005	84	53.8847	96.2406	36.0788	53.3818	151.366	350.208	668.295	17.64	11.9436	20.2814
R134a	6	10	45	150	0.0686828	0.0778411	0.150192	84	53.8847	94.5695	37.1662	58.102	151.366	385.234	746.861	18.0088	11.9436	20.9295
R134a	6	10	55	135	0.0698838	0.0814216	0.155335	84	53.4245	101.365	33.873	48.3366	153.266	303.307	578.929	17.1359	12.6443	21.5215
R134a	6	10	55	145	0.0722173	0.082412	0.147132	84	53.4245	98.4098	35.3359	57.2191	153.266	355.231	687.153	18.3142	12.6443	24.27
R134a	6	10	55	150	0.0726142	0.0822444	0.144847	84	53.4245	97.2707	35.9639	60.7818	153.266	377.256	735.252	18.6042	12.6443	25.0344
R134a	6	10	60	140	0.0705849	0.0816717	0.153422	84	53.3723	101.217	33.8709	50.4831	153.488	313.56	604.003	17.444	12.8263	22.5897
R134a	6	10	60	145	0.0723159	0.0827375	0.148264	84	53.3723	99.7849	34.6509	55.7403	153.488	342.229	663.763	18.2044	12.8263	24.6262
R134a	6	10	60	150	0.0732871	0.0831128	0.144794	84	53.3723	98.5242	35.3452	60.1867	153.488	367.507	718.018	18.6496	12.8263	25.9819
R134a	6	13	15	150	0.00771663	0.00748585	1.12098	55.2229	55.6636	61.2229	58.6773	53.831	143.986	4023.58	7346.22	105.923	4.34962	84.2954
R134a	6	13	25	125	0.0358892	0.0387106	0.274285	77.5674	56.678	83.5674	51.1642	36.3801	139.672	517.008	939.794	18.8311	9.63708	17.5955
R134a	6	13	30	145	0.0433161	0.0484408	0.240492	84	63.8329	90.5704	53.3575	30.8205	109.753	339.508	647.067	12.244	8.45646	12.3335
R134a	6	13	35	135	0.05019	0.0563518	0.21246	84	62.8102	93.5035	50.2306	34.7244	114.011	330.257	621.343	12.7697	9.172	15.6247
R134a	6	13	40	130	0.0546329	0.0615324	0.19909	84	62.3178	96.2913	47.8406	36.584	116.05	317.646	595.25	12.9381	9.62585	17.9772
R134a	6	13	40	135	0.0546169	0.0611417	0.196992	84	62.3178	95.3406	48.9047	38.4274	116.05	334.676	631.754	13.2002	9.62585	18.2125
R134a	6	13	40	150	0.0538143	0.0593654	0.194321	84	62.3178	93.2668	51.8825	43.2117	116.05	381.948	738.632	13.6921	9.62585	18.8124
R134a	6	13	45	130	0.0571578	0.0643758	0.192292	84	62.1045	98.6105	46.3203	37.7895	116.995	310.937	585.107	12.971	9.92564	19.3355
R134a	6	13	50	130	0.0577782	0.0652647	0.192904	84	62.059	101.067	44.5944	36.7446	117.165	295.132	557.844	12.5226	10.1191	20.198
R134a	6	13	55	150	0.0617243	0.0677933	0.174017	84	62.1221	97.2707	48.4236	49.4301	116.894	377.335	735.405	14.3196	10.2388	24.911
R134a	6	13	60	145	0.0614824	0.0680015	0.178675	84	62.2598	99.7849	45.893	45.116	116.329	342.326	663.953	13.8125	10.3497	24.7293
R134a	6	13	60	150	0.0625075	0.0686668	0.173704	84	62.2598	98.5242	47.2311	49.0231	116.329	367.612	718.223	14.3248	10.3497	26.1041
R134a	6	16	45	120	0.0452788	0.0502805	0.256566	84	69.2393	102.305	51.8377	24.3329	87.1151	260.205	484.18	8.85945	7.83356	17.3364
R134a	6	16	45	135	0.0481988	0.0523717	0.23098	84	69.2393	97.3155	58.0594	32.3375	87.1151	331.357	627.747	11.3324	7.83356	19.8519
R134a	6	16	45	150	0.0482204	0.0517599	0.223127	84	69.2393	94.5695	62.839	37.6967	87.1151	385.268	746.927	12.1272	7.83356	20.9197
R134a	6	16	50	150	0.0509781	0.0546164	0.213192	84	69.4206	95.922	61.1304	39.7419	86.3463	383.482	745.42	12.2483	7.8722	23.1551
R134a	6	16	55	135	0.0497174	0.0540869	0.230007	84	69.6762	101.365	53.3853	31.0138	85.2397	303.395	579.097	10.3783	7.84331	21.4555
R134a	6	16	55	150	0.0528082	0.0565104	0.208022	84	69.6762	97.2707	59.3917	40.6213	85.2397	377.366	735.466	12.2436	7.84331	24.9148
R134a	6	16	60	150	0.0536943	0.0574241	0.20678	84	69.9807	98.5242	57.6148	40.3899	84.0001	367.762	718.515	12.0967	7.80085	25.9954
R134a	6	19	40	135	0.036787	0.0390528	0.306669	84	75.3373	95.3406	70.5204	23.8783	61.5394	334.692	631.783	10.2576	5.73575	18.213
R134a	6	19	40	145	0.0365647	0.0385963	0.301424	84	75.3373	93.8566	74.5407	26.1608	61.5394	366.669	703.148	10.7599	5.73575	18.7294
R134a	6	19	40	150	0.0363292	0.0382539	0.300031	84	75.3373	93.2668	76.4703	27.1923	61.5394	381.966	738.665	10.954	5.73575	18.8118
R134a	6	19	45	140	0.0404056	0.042652	0.278386	84	75.6515	96.2406	70.0007	27.5593	60.2518	350.377	668.617	10.6126	5.67562	20.3004
R134a	6	19	45	145	0.0404314	0.0425581	0.27478	84	75.6515	95.3406	72.1325	29.065	60.2518	368.264	708.194	10.9193	5.67562	20.6477
R134a	6	19	45	150	0.0403612	0.042377	0.2721	84	75.6515	94.5695	74.1823	30.4795	60.2518	385.42	747.222	11.1709	5.67562	20.9505
R134a	6	19	55	140	0.0437516	0.0460564	0.263855	84	76.4698	99.7614	64.47	28.3804	56.7848	331.313	636.436	9.99064	5.41846	23.1142
R134a	6	19	55	150	0.0452494	0.0473222	0.247791	84	76.4698	97.2707	69.5426	33.5361	56.7848	377.57	735.863	11.0039	5.41846	24.9217
R134a	6	19	60	140	0.0431909	0.045461	0.27034	84	76.9262	101.217	61.4359	26.6512	54.876	313.816	604.495	9.13541	5.26258	22.6043
R134a	6	19	60	145	0.045102	0.0472671	0.255152	84	76.9262	99.7849	64.4633	30.3391	54.876	342.508	664.304	10.1873	5.26258	24.6416
R134a	6	19	60	150	0.0462362	0.0482939	0.245314	84	76.9262	98.5242	67.1492	33.437	54.876	367.807	718.603	10.8472	5.26258	25.9984
R134a	6	22	45	120	0.0304707	0.0318165	0.401867	84	81.5629	102.305	66.336	14.8141	35.4716	260.445	484.626	6.55241	3.44146	17.3206
R134a	6	22	55	140	0.0371234	0.0381569	0.317346	84	82.7372	99.7614	72.8792	23.1061	30.4789	331.341	636.489	9.2165	2.97314	23.1177
R134a	6	22	55	150	0.0386575	0.0395911	0.295502	84	82.7372	97.2707	79.3764	27.6358	30.4789	377.601	735.924	10.537	2.97314	24.9256
R134a	6	22	60	140	0.0367024	0.0376701	0.324684	84	83.3358	101.217	68.9857	21.6629	27.9823	313.854	604.569	8.19325	2.7347	22.6075
R134a	6	25	55	150	0.032889	0.033032	0.350678	84	88.6439	97.2707	89.376	22.7804	5.70719	378.996	738.643	10.5581	0.560882	25.0057
R134a	7	10	35	120	0.0625899	0.0737446	0.168768	83	55.6241	96.2074	34.0762	40.2835	144.076	291.726	537.133	15.1377	9.62984	14.4412
R134a	7	10	35	150	0.0606186	0.0686912	0.165795	83	55.6241	92.5043	36.9032	50.2161	144.076	381.055	735.826	16.0523	9.62984	15.1878
R134a	7	10	40	150	0.0650545	0.0735089	0.155342	83	54.897	93.7678	36.3413	55.0985	147.1	388.763	752.536	16.6199	10.1285	17.4155
R134a	7	10	60	150	0.0726437	0.0820575	0.143641	83	54.1232	99.1812	34.0753	59.7423	150.358	369.388	722.628	17.5244	11.0947	23.017
R134a	7	13	20	125	0.0240349	0.0245335	0.385919	67.4708	57.1748	74.4708	51.1567	40.5868	137.606	931.116	1667.8	28.4693	5.68143	25.1567
R134a	7	13	45	135	0.057121	0.0635654	0.187297	83	62.7875	98.0899	46.1296	40.3194	114.084	335.403	636.316	12.6617	8.57614	18.1056
R134a	7	13	50	130	0.0569874	0.0640794	0.192134	83	62.7988	102.055	43.2383	36.2426	114.065	296.369	561.195	11.6547	8.67428	17.8339
R134a	7	13	55	140	0.0597053	0.0661514	0.181105	83	62.903	100.561	44.5203	42.3321	113.646	332.759	640.184	12.6577	8.74472	20.4386
R134a	7	13	55	150	0.0612697	0.0670311	0.172662	83	62.903	97.9041	46.9871	49.2499	113.646	380.309	742.124	13.5105	8.74472	22.357
R134a	7	13	60	140	0.0587692	0.0653172	0.185578	83	63.0717	102.009	43.0333	39.7189	112.945	313.742	605.269	11.9883	8.77631	19.6546
R134a	7	13	60	150	0.0618963	0.0677413	0.172488	83	63.0717	99.1812	45.8238	48.6031	112.945	369.522	722.891	13.421	8.77631	23.0287
R134a	7	16	45	140	0.0480176	0.0516999	0.22569	83	70.0043	96.9306	58.1686	34.317	83.9116	354.963	678.241	11.03	6.61175	18.4887
R134a	7	19	40	150	0.0361354	0.0378962	0.297654	83	76.1275	93.7678	74.6604	27.3995	58.2295	388.85	752.705	10.3924	4.73187	17.4212
R134a	7	19	55	135	0.0412868	0.0434842	0.279161	83	77.3652	102.268	59.7398	24.4985	53.0275	303.888	581.018	8.21455	4.37802	18.7561
R134a	7	19	55	145	0.0442336	0.0462201	0.253213	83	77.3652	99.1224	65.4239	30.8599	53.0275	357.839	693.15	9.92047	4.37802	21.566
R134a	7	19	60	140	0.042365	0.0444166	0.270949	83	77.8392	102.009	59.7343	26.028	51.0654	313.971	605.71	8.36981	4.23078	19.6672
R134a	7	22	55	135	0.0347371	0.0356477	0.338978	83	83.6829	102.268	67.0917	19.7162	26.5476	304.276	581.76	7.30711	2.22908	18.7769
R134a	7	25	40	150	0.022924	0.0231342	0.484814	83	87.3116	93.7678	98.2755	16.3258	11.3076	389.321	753.617	10.3169	0.958387	17.4382
R134a	8	10	20	135	0.0368139	0.0386454	0.248326	67.4708	48.2739	75.4708	36.076	57.3538	174.808	815.595	1487.24	28.7625	7.10797	19.835
R134a	8	10	45	145	0.0681648	0.0769995	0.148553	82	55.0923	96.5932	33.9619	56.1312	146.286	377.737	728.148	16.0632	9.28993	17.4104
R134a	8	10	50	135	0.0689238	0.0791641	0.150817	82	54.9229	101.136	32.2826	49.9242	147.02	325.369	620.774	15.4883	9.45513	17.1629
R134a	8	13	60	145	0.0599978	0.0658455	0.177428	82	63.8956	101.266	43.1572	43.9377	109.446	344.328	669.76	12.1455	7.55556	19.2733
R134a	8	19	55	145	0.0437056	0.0454957	0.253111	82	78.2718	99.8618	63.7446	30.5548	49.2598	360.218	698.759	9.34949	3.58287	19.4679
R134a	8	19	60	140	0.0414675	0.043305	0.273092	82	78.7614	102.82	58.0439	25.337	47.1827	313.77	606.264	7.70868	3.4361	17.3441
R134a	8	19	60	150	0.0451465	0.0468228	0.244307	82	78.7614	99.8654	63.7577	32.6937	47.1827	371.601	727.943	9.50472	3.4361	20.6808
R134a	8	22	30	145	0.0165746	0.0171231	0.652166	82	81.7034	91.3665	88.0088	11.252	34.8586	362.799	692.485	8.87029	2.55312	11.6402
R134a	9	10	40	150	0.0644187	0.0721352	0.153607	81	55.991	94.8452	33.5472	55.8257	142.549	401.368	778.557	15.2571	8.13863	15.3143
R134a	9	10	45	145	0.0677376	0.0761786	0.147972	81	55.7385	97.2656	32.6499	56.1882	143.569	382.127	737.558	15.3741	8.30857	16.1854
R134a	9	10	55	150	0.0710286	0.0794886	0.142172	81	55.6103	99.254	32.0986	60.0577	144.134	385.473	754.204	15.756	8.51492	18.4927
R134a	9	13	45	145	0.0565259	0.0616896	0.181445	81	64.2284	97.2656	45.3614	44.8894	108.065	382.208	737.715	11.987	6.56845	16.1884
R134a	9	13	60	145	0.0592365	0.0647666	0.177693	81	64.7308	102.042	41.8162	43.3063	105.996	345.021	672.126	11.4882	6.59273	17.3575
R134a	9	13	60	150	0.060716	0.0659543	0.171683	81	64.7308	100.573	43.0626	47.7196	105.996	372.705	731.13	12.0477	6.59273	18.7406
R134a	9	19	55	145	0.0432133	0.0448235	0.25358	81	79.1889	100.629	62.0817	30.2344	45.4009	362.122	703.498	8.88431	2.95435	17.8124
R134a	9	19	60	145	0.0430732	0.0446433	0.256736	81	79.6921	102.042	59.4344	28.8205	43.3061	345.42	672.903	8.26785	2.81478	17.3657
R134a	9	19	60	150	0.0446246	0.0461237	0.244688	81	79.6921	100.573	62.0876	32.3101	43.3061	373.136	731.976	8.98573	2.81478	18.7494
R134a	9	22	35	120	0.023728	0.0244919	0.48265	81	83.084	97.8838	71.004	13.0668	29.0642	303.752	560.887	7.25018	1.90695	13.1013
R134a	9	22	45	150	0.0328543	0.0334493	0.328932	81	84.3302	96.2983	79.5786	24.6044	23.8259	400.794	779.643	8.9711	1.56179	16.5853
R134a	10	10	35	150	0.0598022	0.0667962	0.163319	80	56.9537	93.9836	32.6075	51.8636	138.534	404.625	783.568	14.3859	7.16793	13.1186
R134a	10	10	45	140	0.067263	0.0757734	0.148826	80	56.4098	99.1766	30.95	53.5082	140.777	366.896	704.011	14.5548	7.48964	14.7443
R134a	10	10	45	145	0.0673115	0.0753744	0.147645	80	56.4098	97.9621	31.3538	56.2205	140.777	386.358	746.723	14.7662	7.48964	15.1751
R134a	10	13	55	150	0.0597487	0.0646285	0.171544	80	65.3315	99.9699	42.7811	48.4258	103.479	388.002	760.228	11.6589	5.8118	17.09
R134a	10	16	25	120	0.0250772	0.0266557	0.402432	77.5674	68.9646	87.5674	55.9303	20.2874	88.2733	427.038	774.972	11.3513	4.72239	12.2128
R134a	10	16	45	125	0.0441961	0.0476924	0.24608	80	72.4233	104.652	48.3174	26.1434	73.7872	295.292	556.714	7.92422	4.22761	12.55
R134a	10	16	60	150	0.0513421	0.0541274	0.206233	80	73.5016	101.304	51.5196	38.6562	69.258	374.19	735.114	9.6394	4.00765	17.132
R134a	10	19	55	150	0.0435411	0.0449019	0.246437	80	80.1156	99.9699	62.7675	32.6031	41.4926	388.158	760.535	8.82188	2.43156	17.1361
R134a	10	19	60	150	0.0440377	0.0453672	0.245877	80	80.631	101.304	60.4347	31.8554	39.3582	374.383	735.493	8.48837	2.30853	17.1402
R134a	10	22	45	140	0.0323435	0.0328752	0.339086	80	85.2796	99.1766	72.641	21.8439	19.8429	367.344	704.869	7.93577	1.17166	14.7461
R134a	11	10	55	145	0.0690596	0.0772347	0.144939	79	57.1446	102.259	29.1792	55.1919	137.717	364.956	711.263	14.1344	6.87701	15.0045
R134a	11	10	55	150	0.0699079	0.0776389	0.142112	79	57.1446	100.71	29.6083	59.3893	137.717	390.066	765.397	14.4861	6.87701	15.8907
R134a	11	13	40	120	0.0511437	0.0569403	0.205326	79	65.6453	104.501	38.9525	31.5031	102.116	295.792	552.535	9.40874	5.1832	11.7466
R134a	11	13	45	125	0.0526665	0.0584357	0.198847	79	65.7548	105.916	38.3751	32.7234	101.702	295.688	558.742	9.21991	5.19291	11.5286
R134a	11	13	45	130	0.0542787	0.0597002	0.191075	79	65.7548	103.461	39.652	36.6637	101.702	324.976	616.956	10.0689	5.19291	12.577
R134a	11	19	20	95	0.00313592	0.00305488	2.87411	67.4708	76.3725	78.4708	59.9861	12.0713	57.2211	2366.91	4077.57	50.2941	1.75159	67.2029
R134a	11	19	50	135	0.039154	0.0405718	0.279427	79	80.529	104.058	56.525	24.6081	39.7856	329.975	633.022	7.20257	2.12335	13.2548
R134a	11	19	55	140	0.0404449	0.0417652	0.269994	79	81.0514	104.083	56.1681	26.0448	37.5785	336.631	652.019	7.22376	2.00435	13.7931
R134a	11	19	55	150	0.0430784	0.0442796	0.247322	79	81.0514	100.71	61.1181	32.3245	37.5785	390.597	766.438	8.40862	2.00435	15.8764
R134a	11	19	60	145	0.0415052	0.0427173	0.262336	79	81.5775	103.665	56.156	27.5412	35.3665	345.637	675.476	7.32429	1.88881	14.3787
R134a	11	19	60	150	0.0434205	0.044583	0.247654	79	81.5775	102.059	58.7988	31.3522	35.3665	375.287	738.381	8.05314	1.88881	15.7509
R134a	12	13	55	150	0.0586928	0.0630341	0.172439	78	67.013	101.478	40.0653	47.7323	96.4459	392.2	770.764	10.8038	4.6067	14.8768
R134a	12	16	20	105	0.0131431	0.0132032	0.717431	67.4708	70.3816	79.4708	51.7169	19.7229	82.3312	871.249	1525.05	19.9119	2.63575	21.8456
R134a	12	16	20	110	0.0130205	0.0130775	0.71979	67.4708	70.3816	79.4708	52.7916	20.3678	82.3312	903.547	1593.5	20.3438	2.63575	21.4726
R134a	12	19	40	135	0.0350711	0.0362801	0.303441	78	80.4149	99.9956	60.6207	24.0897	40.2916	365.182	695.257	7.77749	1.97615	12.3336
R134a	12	19	60	145	0.0406927	0.0417381	0.266021	78	82.5312	104.508	54.5386	26.8751	31.3756	345.541	676.414	6.92349	1.53788	13.2045
R134a	13	10	20	145	0.0358563	0.0377483	0.251833	67.4708	53.2739	80.4708	29.2293	51.599	153.908	738.495	1381.87	20.4747	5.12919	13.8384
R134a	13	19	60	150	0.0420956	0.0429478	0.252677	77	83.4917	103.641	55.5784	30.2748	27.3425	376.904	743.924	7.30853	1.23687	13.4945
R134a	13	22	35	130	0.023095	0.0233669	0.468078	77	86.802	99.3789	69.0502	14.8804	13.4366	359.994	678.361	6.83661	0.612936	10.8561
R134a	13	22	55	150	0.0357574	0.0358067	0.299084	77	89.5353	102.276	66.5526	25.6312	1.93301	390.518	768.683	6.99607	0.0877709	13.7636
R134a	14	10	55	140	0.0647182	0.0722423	0.153023	76	59.5433	107.067	25.3638	47.527	127.681	334.854	652.352	11.8466	5.15148	10.8423
R134a	14	10	60	150	0.0676304	0.0744681	0.145291	76	59.7239	104.468	25.7129	55.4076	126.926	376.544	744.456	12.7329	5.13965	12.5763
R134a	14	13	40	135	0.0515871	0.0556448	0.194504	76	67.953	101.819	37.9069	38.9201	92.4865	372.6	711.793	9.65623	3.78931	11.1732
R134a	14	19	55	150	0.0416097	0.0423636	0.252402	76	83.9076	103.099	56.2769	31.2593	25.5735	395.764	780.298	7.425	1.07605	13.0359
R134a	14	19	60	150	0.0414212	0.0421277	0.255809	76	84.4587	104.468	53.9938	29.6804	23.2686	377.055	745.465	6.98437	0.978696	12.5913
R143a	3	13	15	95	0.00943504	0.00891246	0.959311	31.7845	29.3925	34.7845	24.6296	91.313	253.8	6221.42	10133.6	512.302	6.58043	195.981
R143a	3	13	15	100	0.00933974	0.00883742	0.965481	31.7845	29.3925	34.7845	24.7472	93.2441	253.8	6385.56	10462.1	513.305	6.58043	194.055
R143a	3	13	15	105	0.00927233	0.0087879	0.969108	31.7845	29.3925	34.7845	24.8649	95.451	253.8	6549.98	10796.1	514.369	6.58043	192.745
R143a	3	13	15	110	0.00920468	0.00873736	0.972985	31.7845	29.3925	34.7845	24.9827	97.658	253.8	6714.4	11135.3	515.163	6.58043	191.8
R143a	3	13	15	115	0.00911114	0.00866147	0.979943	31.7845	29.3925	34.7845	25.1008	99.5891	253.8	6879.09	11480.3	516.511	6.58043	191.245
R143a	3	13	15	120	0.00901806	0.00858529	0.98708	31.7845	29.3925	34.7845	25.2191	101.52	253.8	7044.34	11831.9	517.049	6.58043	191.057
R143a	3	13	15	125	0.0089257	0.00850909	0.994514	31.7845	29.3925	34.7845	25.3378	103.451	253.8	7209.86	12189.7	518.337	6.58043	191.139
R143a	3	13	15	130	0.00885679	0.00845462	0.999536	31.7845	29.3925	34.7845	25.4568	105.658	253.8	7375.94	12554.7	519.106	6.58043	191.488
R143a	3	13	15	135	0.00876436	0.00837711	1.00743	31.7845	29.3925	34.7845	25.5762	107.589	253.8	7542.56	12926.9	519.525	6.58043	192.095
R143a	3	13	15	140	0.00867217	0.00829925	1.0156	31.7845	29.3925	34.7845	25.6961	109.52	253.8	7709.74	13306.6	520.252	6.58043	192.817
R143a	3	13	15	145	0.00858017	0.00822102	1.02405	31.7845	29.3925	34.7845	25.8165	111.451	253.8	7877.47	13694.2	521.092	6.58043	193.757
R143a	3	13	15	150	0.00846767	0.0081226	1.03526	31.7845	29.3925	34.7845	25.9373	113.107	253.8	8045.75	14090	521.922	6.58043	194.755
R143a	3	13	20	90	0.0277896	0.0277962	0.344432	43.7382	29.9737	46.7382	24.2455	75.4986	251.297	1614.32	2651.07	155.861	8.18754	64.3616
R143a	3	13	20	95	0.0275834	0.0275898	0.344864	43.7382	29.9737	46.7382	24.3666	77.6075	251.297	1667.55	2755.12	156.337	8.18754	63.2433
R143a	3	13	20	100	0.0274389	0.027445	0.344712	43.7382	29.9737	46.7382	24.487	79.8851	251.297	1720.52	2860.31	156.748	8.18754	62.4518
R143a	3	13	20	105	0.0272107	0.0272166	0.345765	43.7382	29.9737	46.7382	24.607	81.9097	251.297	1773.16	2966.56	157.119	8.18754	61.8513
R143a	3	13	20	110	0.0269858	0.0269914	0.346938	43.7382	29.9737	46.7382	24.7267	83.9342	251.297	1825.63	3074.21	157.542	8.18754	61.4306
R143a	3	13	20	115	0.0267624	0.0267678	0.348224	43.7382	29.9737	46.7382	24.8462	85.9588	251.297	1878.02	3183.47	157.927	8.18754	61.1793
R143a	3	13	20	120	0.0265392	0.0265444	0.349608	43.7382	29.9737	46.7382	24.9657	87.9833	251.297	1930.4	3294.54	158.137	8.18754	61.0763
R143a	3	13	20	125	0.0262677	0.0262727	0.351785	43.7382	29.9737	46.7382	25.0852	89.8391	251.297	1982.7	3407.35	158.587	8.18754	61.0499
R143a	3	13	20	130	0.0260218	0.0260266	0.353676	43.7382	29.9737	46.7382	25.2049	91.7793	251.297	2035.09	3522.27	158.582	8.18754	61.1477
R143a	3	13	20	135	0.0257769	0.0257815	0.355707	43.7382	29.9737	46.7382	25.3247	93.7195	251.297	2087.47	3639.24	158.884	8.18754	61.2987
R143a	3	13	20	140	0.0255093	0.0255137	0.358179	43.7382	29.9737	46.7382	25.4448	95.5753	251.297	2139.94	3758.48	159.302	8.18754	61.5316
R143a	3	13	20	145	0.0252208	0.025225	0.361024	43.7382	29.9737	46.7382	25.5652	97.3468	251.297	2192.5	3880.09	159.463	8.18754	61.8123
R143a	3	13	20	150	0.0249547	0.0249588	0.363669	43.7382	29.9737	46.7382	25.6859	99.2027	251.297	2245.22	4004.32	159.633	8.18754	62.1701
R143a	3	13	25	90	0.0411781	0.0438907	0.241721	53.5863	30.5443	56.5863	24.008	64.1802	248.891	847.272	1408.29	94.7732	10.2711	40.9177
R143a	3	13	25	95	0.0409828	0.0435715	0.240833	53.5863	30.5443	56.5863	24.1351	66.4466	248.891	882.246	1475.74	95.1825	10.2711	40.0146
R143a	3	13	25	105	0.0405018	0.0428648	0.240161	53.5863	30.5443	56.5863	24.3845	70.7734	248.891	950.753	1611.31	95.8035	10.2711	38.923
R143a	3	13	25	110	0.0402142	0.0424732	0.240344	53.5863	30.5443	56.5863	24.5076	72.8337	248.891	984.492	1679.84	96.1306	10.2711	38.6199
R143a	3	13	25	115	0.0399309	0.0420927	0.2406	53.5863	30.5443	56.5863	24.6299	74.8941	248.891	1018.02	1749.14	96.306	10.2711	38.4518
R143a	3	13	25	120	0.0395979	0.0416659	0.241265	53.5863	30.5443	56.5863	24.7517	76.8514	248.891	1051.35	1819.25	96.4666	10.2711	38.3693
R143a	3	13	25	140	0.0381258	0.039862	0.2458	53.5863	30.5443	56.5863	25.2366	84.3202	248.891	1183.63	2110.48	97.2667	10.2711	38.68
R143a	3	13	25	145	0.0377346	0.0393974	0.247306	53.5863	30.5443	56.5863	25.3577	86.123	248.891	1216.59	2186.5	97.4831	10.2711	38.8786
R143a	3	13	25	150	0.0373219	0.0389139	0.249011	53.5863	30.5443	56.5863	25.4791	87.8744	248.891	1249.61	2264.1	97.5226	10.2711	39.1308
R143a	3	13	30	90	0.0515817	0.0593519	0.201686	61.9859	31.1051	64.9859	23.7793	53.8429	246.516	510.298	857.334	68.0559	13.4592	30.2394
R143a	3	13	30	95	0.051506	0.0588656	0.199689	61.9859	31.1051	64.9859	23.9164	56.2987	246.516	538.243	910.253	68.4791	13.4592	29.4793
R143a	3	13	30	100	0.0513364	0.0583174	0.198338	61.9859	31.1051	64.9859	24.0496	58.6058	246.516	565.294	962.457	68.8286	13.4592	28.9464
R143a	3	13	30	105	0.0510663	0.057692	0.197572	61.9859	31.1051	64.9859	24.1799	60.7639	246.516	591.713	1014.4	69.0474	13.4592	28.5941
R143a	3	13	30	110	0.0508146	0.0571182	0.196936	61.9859	31.1051	64.9859	24.3081	62.9221	246.516	617.686	1066.4	69.3163	13.4592	28.3893
R143a	3	13	30	115	0.0504342	0.0564271	0.196917	61.9859	31.1051	64.9859	24.4347	64.8942	246.516	643.212	1118.49	69.4942	13.4592	28.2543
R143a	3	13	30	120	0.0500663	0.0557732	0.196988	61.9859	31.1051	64.9859	24.56	66.8664	246.516	668.478	1171.01	69.7091	13.4592	28.21
R143a	3	13	30	125	0.0496533	0.0550894	0.197328	61.9859	31.1051	64.9859	24.6844	68.7641	246.516	693.52	1224.05	69.8325	13.4592	28.2395
R143a	3	13	30	130	0.0492468	0.0544308	0.197759	61.9859	31.1051	64.9859	24.8081	70.6618	246.516	718.413	1277.78	70.0272	13.4592	28.3271
R143a	3	13	30	135	0.0487976	0.0537418	0.198444	61.9859	31.1051	64.9859	24.9313	72.4851	246.516	743.121	1332.16	70.226	13.4592	28.4301
R143a	3	13	30	140	0.0483278	0.0530446	0.199264	61.9859	31.1051	64.9859	25.0542	74.2712	246.516	767.754	1387.42	70.2608	13.4592	28.5918
R143a	3	13	30	145	0.047839	0.0523401	0.200296	61.9859	31.1051	64.9859	25.1768	76.02	246.516	792.313	1443.62	70.5253	13.4592	28.7821
R143a	3	13	30	150	0.0473099	0.0516041	0.201514	61.9859	31.1051	64.9859	25.2993	77.6945	246.516	816.797	1500.78	70.5314	13.4592	28.9878
R143a	3	13	35	90	0.0602017	0.0775527	0.185058	69.2791	31.6566	72.2791	23.5423	43.266	244.239	300.737	510.156	51.302	20.5535	22.7377
R143a	3	13	35	95	0.0603623	0.0765359	0.18159	69.2791	31.6566	72.2791	23.6967	45.9294	244.239	325.274	555.545	51.8186	20.5535	22.2157
R143a	3	13	35	100	0.0603174	0.0754573	0.179193	69.2791	31.6566	72.2791	23.8426	48.3378	244.239	348.338	599.088	52.1611	20.5535	21.8862
R143a	3	13	35	105	0.0601775	0.0744043	0.177418	69.2791	31.6566	72.2791	23.9826	50.6045	244.239	370.41	641.594	52.4365	20.5535	21.7013
R143a	3	13	35	110	0.059924	0.0733222	0.176234	69.2791	31.6566	72.2791	24.1184	52.7296	244.239	391.774	683.551	52.6857	20.5535	21.6234
R143a	3	13	35	115	0.0595868	0.0722286	0.175472	69.2791	31.6566	72.2791	24.251	54.7413	244.239	412.571	725.207	52.8796	20.5535	21.6033
R143a	3	13	35	120	0.0592172	0.0711695	0.174979	69.2791	31.6566	72.2791	24.3813	56.6963	244.239	432.972	766.873	53.0777	20.5535	21.6612
R143a	3	13	35	125	0.0587842	0.0700972	0.174794	69.2791	31.6566	72.2791	24.5099	58.5664	244.239	453.032	808.663	53.2535	20.5535	21.7508
R143a	3	13	35	130	0.0582862	0.0690014	0.174908	69.2791	31.6566	72.2791	24.637	60.3514	244.239	472.838	850.746	53.3932	20.5535	21.8768
R143a	3	13	35	135	0.0577772	0.0679396	0.175136	69.2791	31.6566	72.2791	24.7631	62.1081	244.239	492.445	893.248	53.4568	20.5535	22.0375
R143a	3	13	35	140	0.0572298	0.0668741	0.175594	69.2791	31.6566	72.2791	24.8884	63.8082	244.239	511.882	936.244	53.58	20.5535	22.2246
R143a	3	13	35	145	0.0566672	0.0658273	0.176186	69.2791	31.6566	72.2791	25.0131	65.4799	244.239	531.206	979.867	53.7269	20.5535	22.4228
R143a	3	13	35	150	0.0560644	0.0647663	0.176967	69.2791	31.6566	72.2791	25.1374	67.0949	244.239	550.445	1024.2	53.7908	20.5535	22.6572
R143a	3	13	40	100	0.0822382	0.332223	0.220704	87	61.8298	90	23.629	11.5397	118.118	13.5259	23.8735	12.6267	11.8893	3.20506
R143a	3	13	40	105	0.0815719	0.274834	0.219981	87	61.8298	90	23.7842	12.2481	118.118	19.3653	34.444	12.7115	11.8893	4.4045
R143a	3	13	40	110	0.0807727	0.238701	0.218907	87	61.8298	90	23.9312	12.8903	118.118	24.8736	44.5907	12.7931	11.8893	5.40777
R143a	3	13	40	115	0.0799381	0.213477	0.217616	87	61.8298	90	24.0726	13.4928	118.118	30.1502	54.4863	12.8479	11.8893	6.2664
R143a	3	13	40	120	0.0790588	0.194541	0.216451	87	61.8298	90	24.2097	14.0622	118.118	35.2613	64.2487	12.9154	11.8893	7.02678
R143a	3	13	40	125	0.0781208	0.179597	0.215355	87	61.8298	90	24.3438	14.5984	118.118	40.2334	73.9267	12.942	11.8893	7.68742
R143a	3	13	40	130	0.077171	0.16743	0.214438	87	61.8298	90	24.4755	15.1148	118.118	45.1061	83.5949	12.9907	11.8893	8.2874
R143a	3	13	40	135	0.0762252	0.15727	0.213613	87	61.8298	90	24.6054	15.618	118.118	49.9061	93.3062	13.0223	11.8893	8.85073
R143a	3	13	40	140	0.0752467	0.148544	0.212968	87	61.8298	90	24.7339	16.1013	118.118	54.6398	103.077	13.0423	11.8893	9.36898
R143a	3	13	40	145	0.0742309	0.140898	0.212584	87	61.8298	90	24.8613	16.5647	118.118	59.3206	112.939	13.086	11.8893	9.84673
R143a	3	13	40	150	0.0732558	0.134226	0.212198	87	61.8298	90	24.9879	17.0282	118.118	63.9682	122.935	13.1053	11.8893	10.3169
R143a	3	13	45	95	0.0817952	0.351292	0.248792	87	66.0019	90	23.1876	9.6033	100.663	10.2774	18.0039	11.5022	11.3103	2.22459
R143a	3	13	45	100	0.0823825	0.266773	0.241954	87	66.0019	90	23.3968	10.7353	100.663	18.0618	31.8795	11.9385	11.3103	3.6781
R143a	3	13	45	105	0.0823598	0.226472	0.235569	87	66.0019	90	23.577	11.6575	100.663	24.7142	43.9579	12.1145	11.3103	4.67949
R143a	3	13	45	110	0.0820997	0.201681	0.230042	87	66.0019	90	23.741	12.4716	100.663	30.7369	55.1018	12.2182	11.3103	5.4305
R143a	3	13	45	115	0.0816209	0.184167	0.225555	87	66.0019	90	23.8945	13.2029	100.663	36.3526	65.6951	12.3006	11.3103	6.02826
R143a	3	13	45	120	0.081013	0.170847	0.221829	87	66.0019	90	24.041	13.8771	100.663	41.6821	75.9479	12.3668	11.3103	6.52364
R143a	3	13	45	125	0.0803381	0.160223	0.218638	87	66.0019	90	24.1824	14.5131	100.663	46.8081	86.0074	12.4101	11.3103	6.95574
R143a	3	13	45	130	0.0795391	0.151301	0.216148	87	66.0019	90	24.32	15.1045	100.663	51.7751	95.9545	12.4648	11.3103	7.3365
R143a	3	13	45	135	0.078729	0.143752	0.213951	87	66.0019	90	24.4547	15.6769	100.663	56.6277	105.873	12.4947	11.3103	7.69141
R143a	3	13	45	140	0.077865	0.137154	0.212192	87	66.0019	90	24.5872	16.2238	100.663	61.3848	115.802	12.5391	11.3103	8.01971
R143a	3	13	45	145	0.0769954	0.131353	0.210666	87	66.0019	90	24.7179	16.7581	100.663	66.072	125.793	12.5694	11.3103	8.33589
R143a	3	13	45	150	0.0760599	0.126084	0.209512	87	66.0019	90	24.8473	17.2669	100.663	70.6955	135.864	12.5968	11.3103	8.63054
R143a	3	13	50	100	0.0771247	0.179829	0.243827	87	66.5555	90	23.131	11.6073	98.3248	31.7856	56.1023	13.2479	8.8121	5.56963
R143a	3	13	50	105	0.0786178	0.161602	0.230304	87	66.5555	90	23.3533	13.1594	98.3248	41.7498	74.2583	13.9969	8.8121	6.50289
R143a	3	13	50	110	0.0793276	0.150306	0.220136	87	66.5555	90	23.5426	14.439	98.3248	50.1997	89.9927	14.2506	8.8121	7.03963
R143a	3	13	50	115	0.0795833	0.142074	0.21254	87	66.5555	90	23.7134	15.5521	98.3248	57.7713	104.402	14.3996	8.8121	7.40281
R143a	3	13	50	135	0.0782543	0.120782	0.195878	87	66.5555	90	24.3086	19.1031	98.3248	83.8479	156.765	14.7027	8.8121	8.34167
R143a	3	13	50	140	0.0776438	0.116917	0.193552	87	66.5555	90	24.4459	19.8679	98.3248	89.8067	169.42	14.7606	8.8121	8.53958
R143a	3	13	50	145	0.0769192	0.113308	0.191749	87	66.5555	90	24.5807	20.5872	98.3248	95.6293	182.067	14.7903	8.8121	8.72423
R143a	3	13	50	150	0.0762073	0.110053	0.19019	87	66.5555	90	24.7135	21.2989	98.3248	101.361	194.798	14.8276	8.8121	8.91844
R143a	3	13	55	135	0.0789097	0.111184	0.168246	87	57.5284	90	24.1659	30.1794	136.104	141.681	264.892	22.62	11.9763	13.7953
R143a	3	13	55	140	0.078502	0.108451	0.165999	87	57.5284	90	24.3088	31.5587	136.104	151.563	285.921	22.6989	11.9763	13.8819
R143a	3	13	55	145	0.0779843	0.105873	0.164285	87	57.5284	90	24.4483	32.8667	136.104	161.159	306.827	22.7903	11.9763	13.9771
R143a	3	13	55	150	0.0773783	0.10342	0.162954	87	57.5284	90	24.5849	34.1153	136.104	170.529	327.726	22.8289	11.9763	14.0814
R143a	3	13	60	115	0.0774251	0.119134	0.183626	87	51.442	90.221	23.3385	27.8158	161.564	117.588	212.578	27.1865	15.6786	19.8022
R143a	3	13	60	120	0.0788873	0.116383	0.17506	87	51.442	90.0755	23.5308	30.7977	161.564	135.028	246.062	27.7051	15.6786	20.6076
R143a	3	13	60	130	0.0799997	0.111333	0.163823	87	51.442	90	23.8703	35.7524	161.564	165.555	306.821	28.2212	15.6786	20.6692
R143a	3	13	60	135	0.0800799	0.109043	0.160062	87	51.442	90	24.0259	37.9211	161.564	179.425	335.459	28.399	15.6786	20.5087
R143a	3	13	60	140	0.0799156	0.106806	0.157217	87	51.442	90	24.1752	39.9241	161.564	192.663	363.456	28.5316	15.6786	20.357
R143a	3	13	60	145	0.0795852	0.10464	0.155054	87	51.442	90	24.3198	41.8066	161.564	205.433	391.12	28.6446	15.6786	20.2561
R143a	3	13	60	150	0.0791429	0.102559	0.153367	87	51.442	90	24.4608	43.5987	161.564	217.828	418.626	28.7195	15.6786	20.1874
R143a	3	16	20	95	0.0146597	0.0141309	0.625146	43.7382	37.9497	46.7382	36.3329	63.1696	217.928	2662.55	4399.06	152.588	6.82755	98.4473
R143a	3	16	20	100	0.0145692	0.0140614	0.626087	43.7382	37.9497	46.7382	36.8123	65.0553	217.928	2747.14	4567.01	153.385	6.82755	97.2016
R143a	3	16	20	105	0.0144508	0.0139636	0.628499	43.7382	37.9497	46.7382	37.2898	66.8062	217.928	2831.18	4736.66	154.194	6.82755	96.2504
R143a	3	16	20	115	0.0141905	0.0137423	0.635002	43.7382	37.9497	46.7382	38.2412	70.1735	217.928	2998.6	5083	155.221	6.82755	95.2197
R143a	3	16	20	120	0.0140751	0.0136445	0.637995	43.7382	37.9497	46.7382	38.7162	71.9245	217.928	3082.25	5260.34	156.046	6.82755	95.0515
R143a	3	16	20	150	0.013198	0.0128615	0.668403	43.7382	37.9497	46.7382	41.5763	81.3528	217.928	3584.91	6393.63	158.679	6.82755	96.761
R143a	3	16	25	115	0.0278468	0.0283886	0.336339	53.5863	38.6169	56.5863	37.3787	60.5393	215.113	1225.92	2106.34	71.2984	8.53314	45.5693
R143a	3	16	30	90	0.0395719	0.0436173	0.256699	61.9859	39.2682	64.9859	33.9885	42.6592	212.407	554.004	930.764	44.5342	11.0669	32.5417
[truncated: 3,690 more rows]

## Sheet: Unfeasible solutions
Design Variables
Working Fluid	∆Tdes	pcond	pev	T9
	[°C]	[bar]	[bar]	[°C]
Butane	3	1	60	140
Butane	3	7	40	135
Butane	3	7	50	145
Butane	3	7	55	135
Butane	3	7	55	150
Butane	3	7	60	140
Butane	3	7	60	150
Butane	3	10	35	95
Butane	3	13	60	125
Butane	3	19	55	125
Butane	3	28	10	95
Butane	4	1	5	145
Butane	4	1	60	110
Butane	4	4	25	95
Butane	4	4	25	130
Butane	4	7	35	90
Butane	4	7	45	120
Butane	4	7	50	125
Butane	4	7	55	120
Butane	4	10	35	95
Butane	4	10	35	135
Butane	4	10	45	115
Butane	4	10	60	95
Butane	4	10	60	100
Butane	4	13	40	95
Butane	4	13	40	150
Butane	4	13	60	150
Butane	4	16	5	95
Butane	4	16	10	95
Butane	4	16	10	110
Butane	4	19	10	110
Butane	5	10	40	140
Butane	5	10	50	125
Butane	5	10	60	135
Butane	5	13	20	130
Butane	5	13	40	105
Butane	5	16	35	125
Butane	5	16	50	115
Butane	5	19	40	115
Butane	5	28	5	105
Butane	5	34	35	150
Butane	6	1	10	145
Butane	6	4	50	125
Butane	6	7	60	145
Butane	6	10	35	105
Butane	6	10	45	115
Butane	6	10	45	125
Butane	6	13	50	115
Butane	6	19	60	100
Butane	6	22	40	105
Butane	6	37	10	130
Butane	7	16	40	125
Butane	7	19	25	115
Butane	8	4	35	130
Butane	8	7	35	150
Butane	8	7	40	100
Butane	8	7	45	110
Butane	8	7	45	125
Butane	8	10	20	110
Butane	8	10	30	130
Butane	8	10	45	125
Butane	8	13	25	135
Butane	8	13	40	135
Butane	8	13	60	150
Butane	8	16	25	120
Butane	8	19	30	110
Butane	9	7	25	110
Butane	9	7	45	120
Butane	9	13	20	135
Butane	10	1	25	120
Butane	10	1	45	105
Butane	10	4	30	130
Butane	10	7	60	150
Butane	10	10	35	130
Butane	10	22	40	130
Butane	10	37	55	90
Butane	11	1	25	110
Butane	11	13	30	120
Butane	11	16	30	115
Butane	11	25	25	110
Butane	12	4	15	105
Butane	12	4	30	135
Butane	13	7	30	105
Butane	13	13	40	105
Butane	13	22	25	120
Butane	14	4	55	130
Butane	14	10	5	115
Butane	14	25	60	135
Butane	14	28	60	140
Butane	14	37	60	135
C5F12	3	1	60	135
C5F12	3	1	60	140
C5F12	3	4	40	150
C5F12	3	7	15	140
C5F12	3	7	40	100
C5F12	3	7	40	110
C5F12	3	7	50	125
C5F12	3	7	50	135
C5F12	3	7	50	145
C5F12	3	7	55	130
C5F12	3	7	55	135
C5F12	3	7	55	145
C5F12	3	7	55	150
C5F12	3	7	60	90
C5F12	3	7	60	120
C5F12	3	7	60	130
C5F12	3	7	60	135
C5F12	3	7	60	140
C5F12	3	7	60	145
C5F12	3	7	60	150
C5F12	3	10	50	125
C5F12	3	10	55	150
C5F12	3	10	60	150
C5F12	3	13	40	95
C5F12	3	13	45	100
C5F12	3	13	45	110
C5F12	3	13	45	135
C5F12	3	13	50	115
C5F12	3	13	55	115
C5F12	3	13	60	105
C5F12	3	13	60	110
C5F12	3	13	60	130
C5F12	3	13	60	140
C5F12	3	16	30	145
C5F12	3	16	45	105
C5F12	3	16	45	145
C5F12	3	16	45	150
C5F12	3	16	60	110
C5F12	3	19	30	110
C5F12	3	19	50	145
C5F12	3	19	55	125
C5F12	3	19	55	130
C5F12	3	19	60	110
C5F12	3	19	60	115
C5F12	3	19	60	140
C5F12	3	19	60	145
C5F12	3	19	60	150
C5F12	3	31	10	150
C5F12	3	31	40	140
C5F12	3	40	50	95
C5F12	4	1	50	150
C5F12	4	1	55	150
C5F12	4	1	60	115
C5F12	4	1	60	145
C5F12	4	1	60	150
C5F12	4	4	60	150
C5F12	4	7	35	110
C5F12	4	7	45	150
C5F12	4	7	50	125
C5F12	4	7	50	145
C5F12	4	7	55	110
C5F12	4	7	55	115
C5F12	4	7	55	135
C5F12	4	7	55	145
C5F12	4	7	60	110
C5F12	4	7	60	125
C5F12	4	7	60	130
C5F12	4	7	60	145
C5F12	4	10	55	150
C5F12	4	13	40	110
C5F12	4	13	45	110
C5F12	4	13	50	100
C5F12	4	13	50	115
C5F12	4	13	55	150
C5F12	4	16	40	130
C5F12	4	16	40	145
C5F12	4	16	45	100
C5F12	4	16	45	150
C5F12	4	16	55	115
C5F12	4	16	60	125
C5F12	4	19	20	110
C5F12	4	19	30	125
C5F12	4	19	55	135
C5F12	4	19	60	90
C5F12	4	19	60	125
C5F12	4	19	60	145
C5F12	4	28	60	120
C5F12	4	31	25	135
C5F12	4	31	60	100
C5F12	4	40	5	95
C5F12	4	40	45	130
C5F12	5	1	60	140
C5F12	5	1	60	150
C5F12	5	7	20	105
C5F12	5	7	20	110
C5F12	5	7	50	135
C5F12	5	7	55	150
C5F12	5	7	60	140
C5F12	5	7	60	145
C5F12	5	7	60	150
C5F12	5	10	20	150
C5F12	5	13	40	115
C5F12	5	13	60	120
C5F12	5	16	5	115
C5F12	5	16	50	145
C5F12	5	19	55	110
C5F12	5	19	55	150
C5F12	5	19	60	145
C5F12	5	19	60	150
C5F12	5	22	45	105
C5F12	6	1	50	110
C5F12	6	4	50	130
C5F12	6	7	55	150
C5F12	6	7	60	140
C5F12	6	7	60	145
C5F12	6	7	60	150
C5F12	6	10	55	110
C5F12	6	10	60	145
C5F12	6	13	45	120
C5F12	6	13	60	120
C5F12	6	16	45	100
C5F12	6	16	45	105
C5F12	6	16	50	100
C5F12	6	16	55	110
C5F12	6	16	60	110
C5F12	6	19	55	150
C5F12	6	19	60	100
C5F12	6	19	60	120
C5F12	6	37	40	100
C5F12	7	1	60	125
C5F12	7	7	35	150
C5F12	7	10	40	150
C5F12	7	19	60	115
C5F12	7	28	35	90
C5F12	8	7	45	150
C5F12	8	7	60	150
C5F12	9	7	35	150
C5F12	9	7	40	150
C5F12	9	7	60	150
C5F12	9	22	15	150
C5F12	9	22	20	95
C5F12	10	1	55	150
C5F12	10	7	15	140
C5F12	10	7	40	145
C5F12	10	7	40	150
C5F12	10	7	60	110
C5F12	10	7	60	130
C5F12	10	13	45	135
C5F12	11	7	5	145
C5F12	11	7	55	130
C5F12	11	7	60	130
C5F12	11	7	60	145
C5F12	11	19	35	140
C5F12	11	19	60	90
C5F12	11	19	60	115
C5F12	11	34	35	150
C5F12	12	1	35	120
C5F12	12	4	15	110
C5F12	12	7	25	140
C5F12	12	7	25	150
C5F12	12	7	35	145
C5F12	12	10	30	145
C5F12	12	19	60	125
C5F12	12	28	50	100
C5F12	12	31	20	115
C5F12	13	7	20	110
C5F12	13	7	50	145
C5F12	13	10	35	110
C5F12	13	28	50	100
C5F12	14	7	35	145
C5F12	14	7	45	150
C5F12	14	7	50	100
C5F12	14	10	20	150
C5F12	14	19	40	105
CF3I	3	1	60	135
CF3I	3	1	60	150
CF3I	3	4	45	95
CF3I	3	7	40	150
CF3I	3	7	50	150
CF3I	3	7	55	115
CF3I	3	7	55	150
CF3I	3	7	60	110
CF3I	3	7	60	120
CF3I	3	7	60	135
CF3I	3	7	60	145
CF3I	3	7	60	150
CF3I	3	10	60	140
CF3I	3	13	5	95
CF3I	3	13	10	145
CF3I	3	13	40	95
CF3I	3	13	40	130
CF3I	3	13	40	145
CF3I	3	13	45	90
CF3I	3	13	45	105
CF3I	3	13	50	120
CF3I	3	13	55	90
CF3I	3	13	55	150
CF3I	3	13	60	95
CF3I	3	13	60	125
CF3I	3	13	60	145
CF3I	3	16	20	150
CF3I	3	16	45	90
CF3I	3	16	45	95
CF3I	3	16	45	100
CF3I	3	16	45	105
CF3I	3	16	45	120
CF3I	3	16	50	100
CF3I	3	16	50	105
CF3I	3	16	50	150
CF3I	3	16	55	95
CF3I	3	16	55	105
CF3I	3	16	55	110
CF3I	3	16	55	120
CF3I	3	16	60	90
CF3I	3	16	60	100
CF3I	3	16	60	105
CF3I	3	16	60	110
CF3I	3	16	60	140
CF3I	3	16	60	150
CF3I	3	19	45	150
CF3I	3	19	50	110
CF3I	3	19	50	115
CF3I	3	19	50	120
CF3I	3	19	50	130
CF3I	3	19	50	145
CF3I	3	19	55	115
CF3I	3	19	60	95
CF3I	3	19	60	110
CF3I	3	19	60	115
CF3I	3	19	60	120
CF3I	3	19	60	125
CF3I	3	19	60	130
CF3I	3	19	60	135
CF3I	3	19	60	140
CF3I	3	19	60	145
CF3I	3	19	60	150
CF3I	3	22	20	130
CF3I	3	22	45	100
CF3I	3	22	45	125
CF3I	3	22	60	115
CF3I	3	37	60	120
CF3I	3	40	55	115
CF3I	4	1	60	135
CF3I	4	4	60	140
CF3I	4	4	60	150
CF3I	4	7	45	140
CF3I	4	7	60	125
CF3I	4	10	50	130
CF3I	4	10	60	140
CF3I	4	13	45	90
CF3I	4	13	45	95
CF3I	4	13	45	105
CF3I	4	13	45	125
CF3I	4	13	50	120
CF3I	4	13	55	115
CF3I	4	13	55	120
CF3I	4	13	60	115
CF3I	4	13	60	130
CF3I	4	16	45	90
CF3I	4	16	45	95
CF3I	4	16	45	100
CF3I	4	16	45	105
CF3I	4	16	45	110
CF3I	4	16	45	115
CF3I	4	16	45	120
CF3I	4	16	45	125
CF3I	4	16	50	90
CF3I	4	16	50	105
CF3I	4	16	50	120
CF3I	4	16	55	120
CF3I	4	16	55	125
CF3I	4	16	60	90
CF3I	4	16	60	110
CF3I	4	19	45	135
CF3I	4	19	50	95
CF3I	4	19	55	115
CF3I	4	19	60	120
CF3I	4	19	60	135
CF3I	4	19	60	140
CF3I	4	19	60	145
CF3I	4	22	45	95
CF3I	4	22	45	100
CF3I	4	28	45	100
CF3I	4	28	60	120
CF3I	4	37	45	100
CF3I	5	1	55	115
CF3I	5	4	45	100
CF3I	5	7	5	145
CF3I	5	7	45	145
CF3I	5	7	60	145
CF3I	5	10	50	150
CF3I	5	13	45	100
CF3I	5	13	50	100
CF3I	5	13	55	125
CF3I	5	13	55	145
CF3I	5	16	45	90
CF3I	5	16	45	95
CF3I	5	16	45	105
CF3I	5	16	45	110
CF3I	5	16	45	115
CF3I	5	16	50	110
CF3I	5	16	50	115
CF3I	5	16	50	120
CF3I	5	16	60	110
CF3I	5	19	45	105
CF3I	5	19	55	120
CF3I	5	19	60	125
CF3I	5	19	60	140
CF3I	5	19	60	145
CF3I	5	22	10	100
CF3I	5	22	45	95
CF3I	5	37	50	110
CF3I	6	1	50	120
CF3I	6	4	35	150
CF3I	6	7	55	150
CF3I	6	7	60	110
CF3I	6	7	60	150
CF3I	6	10	50	105
CF3I	6	13	10	95
CF3I	6	13	45	120
CF3I	6	13	50	115
CF3I	6	16	45	95
CF3I	6	16	45	110
CF3I	6	16	45	120
CF3I	6	16	50	100
CF3I	6	16	55	90
CF3I	6	16	55	110
CF3I	6	16	55	120
CF3I	6	19	45	110
CF3I	6	19	45	145
CF3I	6	19	55	100
CF3I	6	19	55	105
CF3I	6	31	50	105
CF3I	6	37	5	110
CF3I	6	40	45	105
CF3I	7	1	45	90
CF3I	7	10	35	115
CF3I	7	16	45	110
CF3I	7	19	55	130
CF3I	7	19	60	125
CF3I	7	37	60	120
CF3I	8	7	5	150
CF3I	8	13	10	150
CF3I	8	13	45	95
CF3I	8	13	45	100
CF3I	8	16	50	100
CF3I	8	19	20	145
CF3I	8	19	45	100
CF3I	8	40	40	130
CF3I	9	16	60	120
CF3I	9	19	5	105
CF3I	9	19	20	150
CF3I	9	19	45	105
CF3I	9	19	55	105
CF3I	10	1	15	150
CF3I	10	4	40	150
CF3I	10	7	5	130
CF3I	10	16	45	100
CF3I	10	16	55	130
CF3I	10	16	55	145
CF3I	10	16	60	115
CF3I	10	19	45	150
CF3I	11	10	35	120
CF3I	11	10	60	150
CF3I	11	13	45	95
CF3I	11	13	45	125
CF3I	11	22	25	140
CF3I	11	22	60	130
CF3I	12	7	35	105
CF3I	12	7	35	130
CF3I	12	10	35	130
CF3I	12	10	40	145
CF3I	12	13	35	115
CF3I	12	19	25	140
CF3I	12	22	25	140
CF3I	12	31	25	145
CF3I	12	31	35	145
CF3I	13	7	40	125
CF3I	13	7	40	140
CF3I	13	10	40	145
CF3I	13	16	55	95
CF3I	13	19	5	140
CF3I	13	19	50	110
CF3I	13	19	55	115
CF3I	13	22	25	130
CF3I	13	28	45	100
CF3I	14	7	40	110
CF3I	14	10	5	110
CF3I	14	10	25	110
CF3I	14	10	35	110
CF3I	14	13	50	100
CF3I	14	19	40	115
CF3I	14	40	45	100
Cyclopropane	3	1	10	130
Cyclopropane	3	1	15	135
Cyclopropane	3	1	20	100
Cyclopropane	3	1	20	135
Cyclopropane	3	1	20	145
Cyclopropane	3	1	20	150
Cyclopropane	3	1	30	95
Cyclopropane	3	1	35	95
Cyclopropane	3	1	35	105
Cyclopropane	3	1	40	90
Cyclopropane	3	1	40	105
Cyclopropane	3	1	40	140
Cyclopropane	3	1	40	145
Cyclopropane	3	1	45	90
Cyclopropane	3	1	45	95
Cyclopropane	3	1	45	130
Cyclopropane	3	1	45	135
Cyclopropane	3	1	45	145
Cyclopropane	3	1	45	150
Cyclopropane	3	1	50	95
Cyclopropane	3	1	50	105
Cyclopropane	3	1	50	110
Cyclopropane	3	1	50	115
Cyclopropane	3	1	50	125
Cyclopropane	3	1	50	130
Cyclopropane	3	1	50	135
Cyclopropane	3	1	50	140
Cyclopropane	3	1	50	145
Cyclopropane	3	1	50	150
Cyclopropane	3	1	55	110
Cyclopropane	3	1	55	115
Cyclopropane	3	1	55	120
Cyclopropane	3	1	55	125
Cyclopropane	3	1	55	130
Cyclopropane	3	1	55	135
Cyclopropane	3	1	55	140
Cyclopropane	3	1	55	145
Cyclopropane	3	1	55	150
Cyclopropane	3	1	60	90
Cyclopropane	3	1	60	105
Cyclopropane	3	1	60	110
Cyclopropane	3	1	60	115
Cyclopropane	3	1	60	120
Cyclopropane	3	1	60	125
Cyclopropane	3	1	60	130
Cyclopropane	3	1	60	135
Cyclopropane	3	1	60	140
Cyclopropane	3	1	60	145
Cyclopropane	3	1	60	150
Cyclopropane	3	4	40	110
Cyclopropane	3	4	40	145
Cyclopropane	3	4	45	145
Cyclopropane	3	4	50	145
Cyclopropane	3	4	55	145
Cyclopropane	3	4	55	150
Cyclopropane	3	4	60	105
Cyclopropane	3	4	60	135
Cyclopropane	3	4	60	145
Cyclopropane	3	4	60	150
Cyclopropane	3	7	5	150
Cyclopropane	3	7	35	90
Cyclopropane	3	7	35	95
Cyclopropane	3	7	35	100
Cyclopropane	3	7	40	95
Cyclopropane	3	7	40	105
Cyclopropane	3	7	40	110
Cyclopropane	3	7	40	115
Cyclopropane	3	7	45	120
Cyclopropane	3	7	50	95
Cyclopropane	3	7	50	100
Cyclopropane	3	7	50	105
Cyclopropane	3	7	50	110
Cyclopropane	3	7	50	115
Cyclopropane	3	7	50	120
Cyclopropane	3	7	50	125
Cyclopropane	3	7	50	130
Cyclopropane	3	7	55	90
Cyclopropane	3	7	55	100
Cyclopropane	3	7	55	105
Cyclopropane	3	7	55	110
Cyclopropane	3	7	55	115
Cyclopropane	3	7	55	120
Cyclopropane	3	7	55	125
Cyclopropane	3	7	55	130
Cyclopropane	3	7	55	135
Cyclopropane	3	7	60	90
Cyclopropane	3	7	60	95
Cyclopropane	3	7	60	100
Cyclopropane	3	7	60	105
Cyclopropane	3	7	60	110
Cyclopropane	3	7	60	115
Cyclopropane	3	7	60	120
Cyclopropane	3	7	60	125
Cyclopropane	3	7	60	130
Cyclopropane	3	7	60	135
Cyclopropane	3	7	60	140
Cyclopropane	3	10	10	150
Cyclopropane	3	10	35	95
Cyclopropane	3	10	35	100
Cyclopropane	3	10	40	95
Cyclopropane	3	10	40	110
Cyclopropane	3	10	45	105
Cyclopropane	3	10	50	105
Cyclopropane	3	10	50	110
Cyclopropane	3	10	50	125
Cyclopropane	3	10	55	105
Cyclopropane	3	10	55	110
Cyclopropane	3	10	55	120
Cyclopropane	3	10	55	130
Cyclopropane	3	10	55	135
Cyclopropane	3	10	60	105
Cyclopropane	3	10	60	110
Cyclopropane	3	10	60	140
Cyclopropane	3	13	5	90
Cyclopropane	3	13	5	100
Cyclopropane	3	13	5	135
Cyclopropane	3	13	10	110
Cyclopropane	3	13	10	120
Cyclopropane	3	13	10	135
Cyclopropane	3	13	30	95
Cyclopropane	3	13	35	90
Cyclopropane	3	13	35	95
Cyclopropane	3	13	35	100
Cyclopropane	3	13	35	105
Cyclopropane	3	13	40	90
Cyclopropane	3	13	40	95
Cyclopropane	3	13	40	100
Cyclopropane	3	13	40	105
Cyclopropane	3	13	40	110
Cyclopropane	3	13	45	90
Cyclopropane	3	13	45	95
Cyclopropane	3	13	45	100
Cyclopropane	3	13	45	105
Cyclopropane	3	13	45	110
Cyclopropane	3	13	45	115
Cyclopropane	3	13	45	120
Cyclopropane	3	13	50	90
Cyclopropane	3	13	50	95
Cyclopropane	3	13	50	100
Cyclopropane	3	13	50	105
Cyclopropane	3	13	50	110
Cyclopropane	3	13	50	115
Cyclopropane	3	13	50	120
Cyclopropane	3	13	50	125
Cyclopropane	3	13	55	90
Cyclopropane	3	13	55	95
Cyclopropane	3	13	55	100
Cyclopropane	3	13	55	105
Cyclopropane	3	13	55	110
Cyclopropane	3	13	55	115
Cyclopropane	3	13	55	120
Cyclopropane	3	13	55	125
Cyclopropane	3	13	55	130
Cyclopropane	3	13	55	135
Cyclopropane	3	13	60	90
Cyclopropane	3	13	60	100
Cyclopropane	3	13	60	105
Cyclopropane	3	13	60	110
Cyclopropane	3	13	60	115
Cyclopropane	3	13	60	120
Cyclopropane	3	13	60	125
Cyclopropane	3	13	60	130
Cyclopropane	3	13	60	135
Cyclopropane	3	13	60	140
Cyclopropane	3	16	10	120
Cyclopropane	3	16	35	95
Cyclopropane	3	16	40	95
Cyclopropane	3	16	40	105
Cyclopropane	3	16	45	95
Cyclopropane	3	16	45	105
Cyclopropane	3	16	50	115
Cyclopropane	3	16	50	125
Cyclopropane	3	16	55	105
Cyclopropane	3	16	55	110
Cyclopropane	3	16	55	120
Cyclopropane	3	16	60	95
Cyclopropane	3	16	60	115
Cyclopropane	3	16	60	120
Cyclopropane	3	16	60	125
Cyclopropane	3	16	60	140
Cyclopropane	3	19	5	95
Cyclopropane	3	19	5	120
Cyclopropane	3	19	10	110
Cyclopropane	3	19	10	150
Cyclopropane	3	19	15	120
Cyclopropane	3	19	15	125
Cyclopropane	3	19	15	135
Cyclopropane	3	19	15	140
Cyclopropane	3	19	15	145
Cyclopropane	3	19	15	150
Cyclopropane	3	19	35	100
Cyclopropane	3	19	40	90
Cyclopropane	3	19	40	95
Cyclopropane	3	19	40	100
Cyclopropane	3	19	40	105
Cyclopropane	3	19	40	110
Cyclopropane	3	19	45	110
Cyclopropane	3	19	45	115
Cyclopropane	3	19	45	120
Cyclopropane	3	19	50	90
Cyclopropane	3	19	50	110
Cyclopropane	3	19	50	115
Cyclopropane	3	19	50	120
Cyclopropane	3	19	50	125
Cyclopropane	3	19	55	100
Cyclopropane	3	19	55	110
Cyclopropane	3	19	55	115
Cyclopropane	3	19	55	120
Cyclopropane	3	19	55	125
Cyclopropane	3	19	55	130
Cyclopropane	3	19	55	135
Cyclopropane	3	19	60	90
Cyclopropane	3	19	60	95
Cyclopropane	3	19	60	100
Cyclopropane	3	19	60	110
Cyclopropane	3	19	60	115
Cyclopropane	3	19	60	120
Cyclopropane	3	19	60	125
Cyclopropane	3	19	60	130
Cyclopropane	3	19	60	135
Cyclopropane	3	19	60	140
Cyclopropane	3	22	15	95
Cyclopropane	3	22	40	95
Cyclopropane	3	22	40	110
Cyclopropane	3	22	50	110
Cyclopropane	3	22	50	120
Cyclopropane	3	22	55	115
Cyclopropane	3	22	60	130
Cyclopropane	3	22	60	135
Cyclopropane	3	25	55	110
Cyclopropane	3	25	60	135
Cyclopropane	3	31	10	145
Cyclopropane	3	31	15	150
Cyclopropane	3	31	20	150
Cyclopropane	3	31	40	115
Cyclopropane	3	31	45	150
Cyclopropane	3	31	50	120
Cyclopropane	3	31	50	135
Cyclopropane	3	31	55	90
Cyclopropane	3	31	55	110
Cyclopropane	3	31	55	120
Cyclopropane	3	31	55	135
Cyclopropane	3	31	55	145
Cyclopropane	3	31	55	150
Cyclopropane	3	31	60	90
Cyclopropane	3	31	60	110
Cyclopropane	3	31	60	130
Cyclopropane	3	31	60	135
Cyclopropane	3	31	60	140
Cyclopropane	3	31	60	145
Cyclopropane	3	31	60	150
Cyclopropane	3	34	50	145
Cyclopropane	3	34	55	130
Cyclopropane	3	34	55	150
Cyclopropane	3	34	60	150
Cyclopropane	3	37	5	120
Cyclopropane	3	37	20	95
Cyclopropane	3	37	30	95
Cyclopropane	3	37	35	95
Cyclopropane	3	37	40	95
Cyclopropane	3	37	40	105
Cyclopropane	3	37	40	110
Cyclopropane	3	37	45	150
Cyclopropane	3	37	50	105
Cyclopropane	3	37	50	115
Cyclopropane	3	37	50	150
Cyclopropane	3	37	55	110
Cyclopropane	3	37	55	120
Cyclopropane	3	37	55	125
Cyclopropane	3	37	55	130
Cyclopropane	3	37	55	150
Cyclopropane	3	37	60	105
Cyclopropane	3	37	60	110
Cyclopropane	3	37	60	125
Cyclopropane	3	37	60	145
Cyclopropane	3	37	60	150
Cyclopropane	4	1	10	145
Cyclopropane	4	1	15	135
Cyclopropane	4	1	20	110
Cyclopropane	4	1	20	120
Cyclopropane	4	1	20	150
Cyclopropane	4	1	35	110
Cyclopropane	4	1	40	95
Cyclopropane	4	1	40	105
Cyclopropane	4	1	40	110
Cyclopropane	4	1	40	115
Cyclopropane	4	1	40	130
Cyclopropane	4	1	40	140
Cyclopropane	4	1	40	145
Cyclopropane	4	1	45	145
Cyclopropane	4	1	45	150
Cyclopropane	4	1	50	110
Cyclopropane	4	1	50	115
Cyclopropane	4	1	50	120
Cyclopropane	4	1	50	130
Cyclopropane	4	1	50	140
Cyclopropane	4	1	50	150
Cyclopropane	4	1	55	95
Cyclopropane	4	1	55	115
Cyclopropane	4	1	55	125
Cyclopropane	4	1	55	130
Cyclopropane	4	1	55	135
Cyclopropane	4	1	55	150
Cyclopropane	4	1	60	110
Cyclopropane	4	1	60	125
Cyclopropane	4	1	60	130
Cyclopropane	4	1	60	135
Cyclopropane	4	1	60	140
Cyclopropane	4	1	60	145
Cyclopropane	4	1	60	150
Cyclopropane	4	4	15	135
Cyclopropane	4	4	30	145
Cyclopropane	4	4	40	105
Cyclopropane	4	4	40	140
Cyclopropane	4	4	40	145
Cyclopropane	4	4	50	125
Cyclopropane	4	4	50	145
Cyclopropane	4	4	55	150
Cyclopropane	4	4	60	135
Cyclopropane	4	4	60	150
Cyclopropane	4	7	10	105
Cyclopropane	4	7	15	145
Cyclopropane	4	7	15	150
Cyclopropane	4	7	20	115
Cyclopropane	4	7	20	145
Cyclopropane	4	7	20	150
Cyclopropane	4	7	40	95
Cyclopropane	4	7	40	105
Cyclopropane	4	7	40	110
Cyclopropane	4	7	40	115
Cyclopropane	4	7	40	120
Cyclopropane	4	7	45	110
Cyclopropane	4	7	45	150
Cyclopropane	4	7	50	105
Cyclopropane	4	7	50	120
Cyclopropane	4	7	50	135
Cyclopropane	4	7	50	140
Cyclopropane	4	7	50	145
Cyclopropane	4	7	50	150
Cyclopropane	4	7	55	95
Cyclopropane	4	7	55	110
Cyclopropane	4	7	55	115
Cyclopropane	4	7	55	125
Cyclopropane	4	7	55	130
Cyclopropane	4	7	55	135
Cyclopropane	4	7	55	140
Cyclopropane	4	7	55	145
Cyclopropane	4	7	55	150
Cyclopropane	4	7	60	95
Cyclopropane	4	7	60	105
Cyclopropane	4	7	60	110
Cyclopropane	4	7	60	130
Cyclopropane	4	7	60	135
Cyclopropane	4	7	60	140
Cyclopropane	4	7	60	145
Cyclopropane	4	7	60	150
Cyclopropane	4	10	10	135
Cyclopropane	4	10	30	95
Cyclopropane	4	10	35	90
Cyclopropane	4	10	35	95
Cyclopropane	4	10	35	100
Cyclopropane	4	10	35	105
Cyclopropane	4	10	40	95
Cyclopropane	4	10	40	105
Cyclopropane	4	10	45	100
Cyclopropane	4	10	45	105
Cyclopropane	4	10	45	115
Cyclopropane	4	10	45	120
Cyclopropane	4	10	50	115
Cyclopropane	4	10	50	125
Cyclopropane	4	10	50	130
Cyclopropane	4	10	55	125
Cyclopropane	4	10	55	130
Cyclopropane	4	10	60	95
Cyclopropane	4	10	60	105
Cyclopropane	4	10	60	135
Cyclopropane	4	13	5	95
Cyclopropane	4	13	10	105
Cyclopropane	4	13	10	120
Cyclopropane	4	13	10	135
Cyclopropane	4	13	10	140
Cyclopropane	4	13	30	95
Cyclopropane	4	13	35	90
Cyclopropane	4	13	35	95
Cyclopropane	4	13	35	100
Cyclopropane	4	13	35	105
Cyclopropane	4	13	40	90
Cyclopropane	4	13	40	95
Cyclopropane	4	13	40	100
Cyclopropane	4	13	40	105
Cyclopropane	4	13	40	110
Cyclopropane	4	13	45	90
Cyclopropane	4	13	45	95
Cyclopropane	4	13	45	100
Cyclopropane	4	13	45	105
Cyclopropane	4	13	45	110
Cyclopropane	4	13	45	115
Cyclopropane	4	13	45	120
Cyclopropane	4	13	50	90
Cyclopropane	4	13	50	95
Cyclopropane	4	13	50	100
Cyclopropane	4	13	50	105
Cyclopropane	4	13	50	110
Cyclopropane	4	13	50	115
Cyclopropane	4	13	50	120
Cyclopropane	4	13	50	125
Cyclopropane	4	13	55	95
Cyclopropane	4	13	55	100
Cyclopropane	4	13	55	105
Cyclopropane	4	13	55	110
Cyclopropane	4	13	55	115
Cyclopropane	4	13	55	120
Cyclopropane	4	13	55	125
Cyclopropane	4	13	55	130
Cyclopropane	4	13	55	135
Cyclopropane	4	13	60	90
Cyclopropane	4	13	60	95
Cyclopropane	4	13	60	100
Cyclopropane	4	13	60	105
Cyclopropane	4	13	60	110
Cyclopropane	4	13	60	115
Cyclopropane	4	13	60	120
Cyclopropane	4	13	60	125
Cyclopropane	4	13	60	130
Cyclopropane	4	13	60	135
Cyclopropane	4	13	60	140
Cyclopropane	4	16	15	125
Cyclopropane	4	16	40	105
Cyclopropane	4	16	40	110
Cyclopropane	4	16	45	115
Cyclopropane	4	16	45	120
Cyclopropane	4	16	50	90
Cyclopropane	4	16	50	115
Cyclopropane	4	16	55	95
Cyclopropane	4	16	55	115
Cyclopropane	4	16	60	120
Cyclopropane	4	19	15	125
Cyclopropane	4	19	35	90
Cyclopropane	4	19	40	95
Cyclopropane	4	19	40	100
Cyclopropane	4	19	40	105
Cyclopropane	4	19	40	110
Cyclopropane	4	19	45	95
Cyclopropane	4	19	45	120
Cyclopropane	4	19	50	110
Cyclopropane	4	19	55	100
Cyclopropane	4	19	55	115
Cyclopropane	4	19	55	120
Cyclopropane	4	19	55	125
Cyclopropane	4	19	55	135
Cyclopropane	4	19	60	90
Cyclopropane	4	19	60	110
Cyclopropane	4	19	60	115
Cyclopropane	4	19	60	120
Cyclopropane	4	19	60	125
Cyclopropane	4	19	60	130
Cyclopropane	4	19	60	135
Cyclopropane	4	19	60	140
Cyclopropane	4	22	20	130
Cyclopropane	4	22	40	95
Cyclopropane	4	22	40	110
Cyclopropane	4	22	50	125
Cyclopropane	4	22	55	110
Cyclopropane	4	22	60	125
Cyclopropane	4	25	40	110
Cyclopropane	4	25	60	115
Cyclopropane	4	25	60	120
Cyclopropane	4	25	60	135
Cyclopropane	4	31	40	110
Cyclopropane	4	31	50	145
Cyclopropane	4	31	50	150
Cyclopropane	4	31	55	150
Cyclopropane	4	31	60	130
Cyclopropane	4	31	60	135
Cyclopropane	4	31	60	140
Cyclopropane	4	31	60	150
Cyclopropane	4	34	35	95
Cyclopropane	4	34	40	95
Cyclopropane	4	34	60	140
Cyclopropane	4	34	60	145
Cyclopropane	4	37	5	90
Cyclopropane	4	37	35	125
Cyclopropane	4	37	40	95
Cyclopropane	4	37	40	100
Cyclopropane	4	37	40	105
Cyclopropane	4	37	40	110
Cyclopropane	4	37	40	115
Cyclopropane	4	37	40	120
Cyclopropane	4	37	40	140
Cyclopropane	4	37	45	135
Cyclopropane	4	37	50	110
Cyclopropane	4	37	50	115
Cyclopropane	4	37	50	120
Cyclopropane	4	37	50	125
Cyclopropane	4	37	50	150
Cyclopropane	4	37	55	115
Cyclopropane	4	37	55	150
Cyclopropane	4	37	60	130
Cyclopropane	4	40	20	95
Cyclopropane	4	40	25	105
Cyclopropane	4	40	40	95
Cyclopropane	5	1	15	150
Cyclopropane	5	1	20	125
Cyclopropane	5	1	20	140
Cyclopropane	5	1	30	135
Cyclopropane	5	1	30	150
Cyclopropane	5	1	40	90
Cyclopropane	5	1	40	95
Cyclopropane	5	1	40	100
Cyclopropane	5	1	40	110
Cyclopropane	5	1	40	115
Cyclopropane	5	1	40	120
Cyclopropane	5	1	40	125
Cyclopropane	5	1	40	130
Cyclopropane	5	1	40	140
Cyclopropane	5	1	40	145
Cyclopropane	5	1	45	145
Cyclopropane	5	1	50	105
Cyclopropane	5	1	50	115
Cyclopropane	5	1	50	120
Cyclopropane	5	1	50	125
Cyclopropane	5	1	50	135
Cyclopropane	5	1	50	145
Cyclopropane	5	1	50	150
Cyclopropane	5	1	55	100
Cyclopropane	5	1	55	110
Cyclopropane	5	1	55	115
Cyclopropane	5	1	55	130
Cyclopropane	5	1	55	135
Cyclopropane	5	1	55	140
Cyclopropane	5	1	55	145
Cyclopropane	5	1	55	150
Cyclopropane	5	1	60	115
Cyclopropane	5	1	60	120
Cyclopropane	5	1	60	130
Cyclopropane	5	1	60	135
Cyclopropane	5	1	60	140
Cyclopropane	5	1	60	145
Cyclopropane	5	1	60	150
Cyclopropane	5	4	15	110
Cyclopropane	5	4	50	135
Cyclopropane	5	4	55	130
Cyclopropane	5	4	55	135
Cyclopropane	5	4	60	145
Cyclopropane	5	4	60	150
Cyclopropane	5	7	10	140
Cyclopropane	5	7	15	130
Cyclopropane	5	7	15	145
Cyclopropane	5	7	15	150
Cyclopropane	5	7	20	105
Cyclopropane	5	7	20	145
Cyclopropane	5	7	20	150
Cyclopropane	5	7	30	125
Cyclopropane	5	7	40	90
Cyclopropane	5	7	40	100
Cyclopropane	5	7	40	105
Cyclopropane	5	7	40	110
Cyclopropane	5	7	40	130
Cyclopropane	5	7	40	140
Cyclopropane	5	7	40	145
Cyclopropane	5	7	40	150
Cyclopropane	5	7	45	140
Cyclopropane	5	7	45	150
Cyclopropane	5	7	50	110
Cyclopropane	5	7	50	130
Cyclopropane	5	7	50	135
Cyclopropane	5	7	50	140
Cyclopropane	5	7	50	145
Cyclopropane	5	7	50	150
Cyclopropane	5	7	55	95
Cyclopropane	5	7	55	100
Cyclopropane	5	7	55	105
Cyclopropane	5	7	55	110
Cyclopropane	5	7	55	130
Cyclopropane	5	7	55	135
Cyclopropane	5	7	55	140
Cyclopropane	5	7	55	145
Cyclopropane	5	7	55	150
Cyclopropane	5	7	60	100
Cyclopropane	5	7	60	110
Cyclopropane	5	7	60	115
Cyclopropane	5	7	60	120
Cyclopropane	5	7	60	130
Cyclopropane	5	7	60	135
Cyclopropane	5	7	60	140
Cyclopropane	5	7	60	145
Cyclopropane	5	7	60	150
Cyclopropane	5	10	5	145
Cyclopropane	5	10	40	95
Cyclopropane	5	10	40	100
Cyclopropane	5	10	40	105
Cyclopropane	5	10	45	115
Cyclopropane	5	10	50	95
Cyclopropane	5	10	50	105
Cyclopropane	5	10	50	130
Cyclopropane	5	10	55	90
Cyclopropane	5	10	55	120
Cyclopropane	5	10	55	130
Cyclopropane	5	10	60	135
Cyclopropane	5	10	60	140
Cyclopropane	5	13	5	115
Cyclopropane	5	13	10	110
Cyclopropane	5	13	10	115
Cyclopropane	5	13	10	125
Cyclopropane	5	13	30	90
Cyclopropane	5	13	30	95
Cyclopropane	5	13	35	95
Cyclopropane	5	13	35	100
Cyclopropane	5	13	35	105
Cyclopropane	5	13	35	140
Cyclopropane	5	13	40	90
Cyclopropane	5	13	40	95
Cyclopropane	5	13	40	100
Cyclopropane	5	13	40	105
Cyclopropane	5	13	40	110
Cyclopropane	5	13	40	115
Cyclopropane	5	13	45	110
Cyclopropane	5	13	45	115
Cyclopropane	5	13	45	120
Cyclopropane	5	13	50	100
Cyclopropane	5	13	50	105
Cyclopropane	5	13	50	110
Cyclopropane	5	13	50	115
Cyclopropane	5	13	50	120
Cyclopropane	5	13	50	125
Cyclopropane	5	13	55	100
Cyclopropane	5	13	55	105
Cyclopropane	5	13	55	110
Cyclopropane	5	13	55	115
Cyclopropane	5	13	55	120
Cyclopropane	5	13	55	125
Cyclopropane	5	13	55	130
Cyclopropane	5	13	55	135
Cyclopropane	5	13	60	90
Cyclopropane	5	13	60	100
Cyclopropane	5	13	60	110
Cyclopropane	5	13	60	115
Cyclopropane	5	13	60	120
Cyclopropane	5	13	60	125
Cyclopropane	5	13	60	130
Cyclopropane	5	13	60	135
Cyclopropane	5	13	60	140
Cyclopropane	5	16	5	145
Cyclopropane	5	16	5	150
Cyclopropane	5	16	35	90
Cyclopropane	5	16	35	100
Cyclopropane	5	16	40	100
Cyclopropane	5	16	40	105
Cyclopropane	5	16	50	115
Cyclopropane	5	16	50	120
Cyclopropane	5	16	55	110
Cyclopropane	5	16	60	110
Cyclopropane	5	16	60	115
Cyclopropane	5	19	10	130
Cyclopropane	5	19	35	95
Cyclopropane	5	19	40	90
Cyclopropane	5	19	40	95
Cyclopropane	5	19	40	100
Cyclopropane	5	19	40	105
Cyclopropane	5	19	40	110
Cyclopropane	5	19	45	115
Cyclopropane	5	19	50	90
Cyclopropane	5	19	50	110
Cyclopropane	5	19	50	115
Cyclopropane	5	19	50	120
Cyclopropane	5	19	50	125
Cyclopropane	5	19	55	110
Cyclopropane	5	19	55	120
Cyclopropane	5	19	55	130
Cyclopropane	5	19	55	135
Cyclopropane	5	19	60	100
Cyclopropane	5	19	60	110
Cyclopropane	5	19	60	115
Cyclopropane	5	19	60	120
Cyclopropane	5	19	60	125
Cyclopropane	5	19	60	130
Cyclopropane	5	19	60	135
Cyclopropane	5	19	60	140
Cyclopropane	5	22	20	115
Cyclopropane	5	22	50	110
Cyclopropane	5	25	60	135
Cyclopropane	5	31	20	150
Cyclopropane	5	31	40	135
Cyclopropane	5	31	50	150
Cyclopropane	5	31	55	150
Cyclopropane	5	31	60	140
Cyclopropane	5	31	60	145
Cyclopropane	5	31	60	150
Cyclopropane	5	34	50	145
Cyclopropane	5	34	50	150
Cyclopropane	5	37	30	100
Cyclopropane	5	37	30	145
Cyclopropane	5	37	35	105
Cyclopropane	5	37	40	90
Cyclopropane	5	37	40	105
Cyclopropane	5	37	40	110
Cyclopropane	5	37	40	115
Cyclopropane	5	37	40	120
Cyclopropane	5	37	40	125
Cyclopropane	5	37	40	130
Cyclopropane	5	37	40	135
Cyclopropane	5	37	40	145
Cyclopropane	5	37	45	115
Cyclopropane	5	37	50	110
Cyclopropane	5	37	50	115
Cyclopropane	5	37	55	100
Cyclopropane	5	37	55	110
Cyclopropane	5	37	55	120
Cyclopropane	5	37	55	125
Cyclopropane	5	37	60	150
Cyclopropane	5	40	40	145
Cyclopropane	6	1	35	150
Cyclopropane	6	1	40	135
Cyclopropane	6	1	40	145
Cyclopropane	6	1	50	110
Cyclopropane	6	1	50	115
Cyclopropane	6	1	50	120
Cyclopropane	6	1	50	125
Cyclopropane	6	1	50	150
Cyclopropane	6	1	55	110
Cyclopropane	6	1	55	125
Cyclopropane	6	1	55	150
Cyclopropane	6	1	60	135
Cyclopropane	6	1	60	145
Cyclopropane	6	1	60	150
Cyclopropane	6	4	25	135
Cyclopropane	6	4	40	95
Cyclopropane	6	4	40	145
Cyclopropane	6	4	50	150
Cyclopropane	6	4	55	110
Cyclopropane	6	4	60	115
Cyclopropane	6	7	10	145
Cyclopropane	6	7	15	150
Cyclopropane	6	7	30	150
Cyclopropane	6	7	40	110
Cyclopropane	6	7	45	90
Cyclopropane	6	7	45	140
Cyclopropane	6	7	50	135
Cyclopropane	6	7	50	145
Cyclopropane	6	7	50	150
Cyclopropane	6	7	55	150
Cyclopropane	6	7	60	90
Cyclopropane	6	7	60	110
Cyclopropane	6	7	60	135
Cyclopropane	6	7	60	145
Cyclopropane	6	7	60	150
Cyclopropane	6	10	45	100
Cyclopropane	6	10	45	115
Cyclopropane	6	10	45	120
Cyclopropane	6	10	50	105
Cyclopropane	6	10	50	115
Cyclopropane	6	10	50	120
Cyclopropane	6	10	50	125
Cyclopropane	6	10	60	135
Cyclopropane	6	10	60	145
Cyclopropane	6	13	30	95
Cyclopropane	6	13	35	105
Cyclopropane	6	13	40	95
Cyclopropane	6	13	40	105
Cyclopropane	6	13	40	110
Cyclopropane	6	13	40	115
Cyclopropane	6	13	45	95
Cyclopropane	6	13	45	100
Cyclopropane	6	13	45	110
Cyclopropane	6	13	45	115
Cyclopropane	6	13	45	125
Cyclopropane	6	13	50	90
Cyclopropane	6	13	50	95
Cyclopropane	6	13	50	105
Cyclopropane	6	13	50	110
Cyclopropane	6	13	50	115
Cyclopropane	6	13	50	120
Cyclopropane	6	13	50	125
Cyclopropane	6	13	50	130
Cyclopropane	6	13	55	105
Cyclopropane	6	13	55	110
Cyclopropane	6	13	55	115
Cyclopropane	6	13	55	120
Cyclopropane	6	13	55	125
Cyclopropane	6	13	55	130
Cyclopropane	6	13	60	105
Cyclopropane	6	13	60	110
Cyclopropane	6	13	60	115
Cyclopropane	6	13	60	120
Cyclopropane	6	13	60	125
Cyclopropane	6	13	60	145
Cyclopropane	6	16	40	100
Cyclopropane	6	16	40	115
Cyclopropane	6	16	45	115
Cyclopropane	6	16	50	90
Cyclopropane	6	16	50	95
Cyclopropane	6	16	50	110
Cyclopropane	6	16	60	110
Cyclopropane	6	16	60	115
Cyclopropane	6	19	40	105
Cyclopropane	6	19	45	105
Cyclopropane	6	19	50	110
Cyclopropane	6	19	50	115
Cyclopropane	6	19	50	125
Cyclopropane	6	19	55	105
Cyclopropane	6	19	55	115
Cyclopropane	6	19	55	120
Cyclopropane	6	19	55	130
Cyclopropane	6	19	60	90
Cyclopropane	6	19	60	95
Cyclopropane	6	19	60	110
Cyclopropane	6	19	60	130
Cyclopropane	6	19	60	135
Cyclopropane	6	22	10	145
Cyclopropane	6	22	20	115
Cyclopropane	6	22	35	95
Cyclopropane	6	22	55	135
Cyclopropane	6	22	60	120
Cyclopropane	6	22	60	130
Cyclopropane	6	25	30	90
Cyclopropane	6	31	35	95
Cyclopropane	6	31	50	150
Cyclopropane	6	31	60	150
Cyclopropane	6	34	45	115
Cyclopropane	6	34	50	145
Cyclopropane	6	37	40	145
Cyclopropane	6	37	50	115
Cyclopropane	6	37	60	135
Cyclopropane	7	1	40	115
Cyclopropane	7	1	40	135
Cyclopropane	7	1	45	150
Cyclopropane	7	1	50	150
Cyclopropane	7	1	55	130
Cyclopropane	7	1	55	150
Cyclopropane	7	1	60	130
Cyclopropane	7	1	60	135
Cyclopropane	7	1	60	140
Cyclopropane	7	1	60	145
Cyclopropane	7	1	60	150
Cyclopropane	7	4	60	140
Cyclopropane	7	7	20	130
Cyclopropane	7	7	20	145
Cyclopropane	7	7	20	150
Cyclopropane	7	7	25	125
Cyclopropane	7	7	35	135
Cyclopropane	7	7	35	150
Cyclopropane	7	7	40	100
Cyclopropane	7	7	40	150
Cyclopropane	7	7	45	150
Cyclopropane	7	7	50	105
Cyclopropane	7	7	50	130
Cyclopropane	7	7	50	135
Cyclopropane	7	7	50	140
Cyclopropane	7	7	50	145
Cyclopropane	7	7	50	150
Cyclopropane	7	7	55	130
Cyclopropane	7	7	55	135
Cyclopropane	7	7	55	140
Cyclopropane	7	7	55	145
Cyclopropane	7	7	55	150
Cyclopropane	7	7	60	100
Cyclopropane	7	7	60	105
Cyclopropane	7	7	60	110
Cyclopropane	7	7	60	135
Cyclopropane	7	7	60	140
Cyclopropane	7	7	60	145
Cyclopropane	7	7	60	150
Cyclopropane	7	10	50	105
Cyclopropane	7	10	50	125
Cyclopropane	7	13	35	100
Cyclopropane	7	13	35	105
Cyclopropane	7	13	40	90
Cyclopropane	7	13	40	95
Cyclopropane	7	13	40	105
Cyclopropane	7	13	40	115
Cyclopropane	7	13	45	115
Cyclopropane	7	13	50	100
Cyclopropane	7	13	50	110
Cyclopropane	7	13	50	120
Cyclopropane	7	13	55	110
Cyclopropane	7	13	55	115
Cyclopropane	7	13	55	120
Cyclopropane	7	13	55	130
Cyclopropane	7	13	60	110
Cyclopropane	7	13	60	115
Cyclopropane	7	13	60	125
Cyclopropane	7	13	60	135
Cyclopropane	7	16	50	110
Cyclopropane	7	16	55	130
Cyclopropane	7	16	60	115
Cyclopropane	7	16	60	125
Cyclopropane	7	16	60	140
Cyclopropane	7	16	60	145
Cyclopropane	7	19	40	95
Cyclopropane	7	19	45	120
Cyclopropane	7	19	50	120
Cyclopropane	7	19	55	115
Cyclopropane	7	19	55	125
Cyclopropane	7	19	60	110
Cyclopropane	7	19	60	120
Cyclopropane	7	19	60	125
Cyclopropane	7	19	60	135
Cyclopropane	7	19	60	140
Cyclopropane	7	19	60	145
Cyclopropane	7	22	20	115
Cyclopropane	7	28	30	130
Cyclopropane	7	31	55	150
Cyclopropane	7	31	60	150
Cyclopropane	7	34	40	135
Cyclopropane	7	37	40	115
Cyclopropane	7	37	50	145
Cyclopropane	8	1	40	135
Cyclopropane	8	1	50	135
Cyclopropane	8	1	50	145
Cyclopropane	8	1	60	145
Cyclopropane	8	4	30	140
Cyclopropane	8	4	40	140
Cyclopropane	8	4	40	150
Cyclopropane	8	4	50	145
Cyclopropane	8	7	30	150
Cyclopropane	8	7	40	130
Cyclopropane	8	7	40	150
Cyclopropane	8	7	45	145
Cyclopropane	8	7	50	130
Cyclopropane	8	7	50	140
Cyclopropane	8	7	50	145
Cyclopropane	8	7	50	150
Cyclopropane	8	7	55	145
Cyclopropane	8	7	55	150
Cyclopropane	8	7	60	105
Cyclopropane	8	7	60	130
Cyclopropane	8	7	60	145
Cyclopropane	8	7	60	150
Cyclopropane	8	10	10	145
Cyclopropane	8	10	40	100
Cyclopropane	8	10	50	105
Cyclopropane	8	10	50	125
Cyclopropane	8	10	50	130
Cyclopropane	8	10	50	135
Cyclopropane	8	10	60	140
Cyclopropane	8	10	60	145
Cyclopropane	8	13	35	110
Cyclopropane	8	13	40	90
Cyclopropane	8	13	40	95
Cyclopropane	8	13	40	115
Cyclopropane	8	13	50	100
Cyclopropane	8	13	50	115
Cyclopropane	8	13	50	120
Cyclopropane	8	13	55	110
Cyclopropane	8	13	60	140
Cyclopropane	8	19	40	105
Cyclopropane	8	19	60	125
Cyclopropane	8	22	60	145
Cyclopropane	8	31	50	95
Cyclopropane	8	34	40	110
Cyclopropane	9	1	40	105
Cyclopropane	9	1	50	125
Cyclopropane	9	1	50	135
Cyclopropane	9	1	50	145
Cyclopropane	9	1	60	120
Cyclopropane	9	1	60	145
Cyclopropane	9	4	50	145
Cyclopropane	9	4	50	150
Cyclopropane	9	7	35	105
Cyclopropane	9	7	35	110
Cyclopropane	9	7	40	110
Cyclopropane	9	7	40	150
Cyclopropane	9	7	50	145
Cyclopropane	9	7	50	150
Cyclopropane	9	7	55	135
Cyclopropane	9	7	55	150
Cyclopropane	9	7	60	135
Cyclopropane	9	7	60	145
Cyclopropane	9	7	60	150
Cyclopropane	9	10	40	120
Cyclopropane	9	13	30	100
Cyclopropane	9	13	35	95
Cyclopropane	9	13	35	110
Cyclopropane	9	13	40	90
Cyclopropane	9	13	40	95
Cyclopropane	9	13	40	105
Cyclopropane	9	13	40	110
Cyclopropane	9	13	40	115
Cyclopropane	9	13	50	115
Cyclopropane	9	13	50	120
Cyclopropane	9	13	50	125
Cyclopropane	9	13	50	135
Cyclopropane	9	13	55	115
Cyclopropane	9	13	55	120
Cyclopropane	9	13	55	130
Cyclopropane	9	13	60	120
Cyclopropane	9	13	60	125
Cyclopropane	9	16	35	90
Cyclopropane	9	16	60	135
Cyclopropane	9	19	40	105
Cyclopropane	9	19	60	125
Cyclopropane	9	19	60	145
Cyclopropane	9	22	15	125
Cyclopropane	9	22	55	130
Cyclopropane	9	37	40	145
Cyclopropane	10	1	50	145
Cyclopropane	10	4	30	140
Cyclopropane	10	4	40	135
Cyclopropane	10	7	10	145
Cyclopropane	10	7	25	120
Cyclopropane	10	7	35	115
Cyclopropane	10	7	35	120
Cyclopropane	10	7	40	105
Cyclopropane	10	7	40	150
Cyclopropane	10	7	50	150
Cyclopropane	10	7	55	115
Cyclopropane	10	7	60	145
Cyclopropane	10	10	10	130
Cyclopropane	10	10	10	135
Cyclopropane	10	10	35	105
Cyclopropane	10	10	40	110
Cyclopropane	10	10	45	120
Cyclopropane	10	10	60	135
Cyclopropane	10	10	60	145
Cyclopropane	10	13	50	95
Cyclopropane	10	13	50	110
Cyclopropane	10	13	50	115
Cyclopropane	10	13	60	145
Cyclopropane	10	19	60	115
Cyclopropane	10	19	60	130
Cyclopropane	10	22	50	135
Cyclopropane	10	22	60	115
Cyclopropane	10	22	60	135
Cyclopropane	10	31	40	150
Cyclopropane	10	37	35	140
Cyclopropane	10	40	10	140
Cyclopropane	11	1	20	145
Cyclopropane	11	1	45	145
Cyclopropane	11	1	50	150
Cyclopropane	11	1	55	145
Cyclopropane	11	1	55	150
Cyclopropane	11	1	60	145
Cyclopropane	11	1	60	150
Cyclopropane	11	4	40	105
Cyclopropane	11	7	15	150
Cyclopropane	11	7	20	150
Cyclopropane	11	7	40	110
Cyclopropane	11	7	45	135
Cyclopropane	11	7	45	150
Cyclopropane	11	7	50	105
Cyclopropane	11	7	50	145
Cyclopropane	11	7	50	150
Cyclopropane	11	7	55	110
Cyclopropane	11	7	55	130
Cyclopropane	11	7	55	135
Cyclopropane	11	7	55	140
Cyclopropane	11	7	55	145
Cyclopropane	11	7	55	150
Cyclopropane	11	7	60	90
Cyclopropane	11	7	60	110
Cyclopropane	11	7	60	130
Cyclopropane	11	7	60	135
Cyclopropane	11	7	60	140
Cyclopropane	11	7	60	145
Cyclopropane	11	7	60	150
Cyclopropane	11	10	40	120
Cyclopropane	11	10	55	110
Cyclopropane	11	10	60	150
Cyclopropane	11	13	10	125
Cyclopropane	11	13	30	90
Cyclopropane	11	13	35	90
Cyclopropane	11	13	35	95
Cyclopropane	11	13	35	100
Cyclopropane	11	13	35	105
Cyclopropane	11	13	40	95
Cyclopropane	11	13	40	100
Cyclopropane	11	13	40	105
Cyclopropane	11	13	40	115
Cyclopropane	11	13	45	95
Cyclopropane	11	13	45	115
Cyclopropane	11	13	50	110
Cyclopropane	11	13	50	115
Cyclopropane	11	13	50	120
Cyclopropane	11	13	55	110
Cyclopropane	11	13	55	130
Cyclopropane	11	13	55	140
Cyclopropane	11	13	60	115
Cyclopropane	11	13	60	130
Cyclopropane	11	13	60	150
Cyclopropane	11	16	50	120
Cyclopropane	11	19	40	105
Cyclopropane	11	19	50	125
Cyclopropane	11	19	55	115
Cyclopropane	11	19	55	120
Cyclopropane	11	19	55	125
Cyclopropane	11	19	60	100
Cyclopropane	11	19	60	110
Cyclopropane	11	19	60	115
Cyclopropane	11	19	60	125
Cyclopropane	11	19	60	130
Cyclopropane	11	19	60	135
Cyclopropane	11	19	60	150
Cyclopropane	11	25	55	150
Cyclopropane	11	31	40	130
Cyclopropane	11	31	55	150
Cyclopropane	11	31	60	95
Cyclopropane	11	31	60	135
Cyclopropane	11	31	60	150
Cyclopropane	11	37	40	100
Cyclopropane	11	37	50	115
Cyclopropane	11	37	60	110
Cyclopropane	11	37	60	130
Cyclopropane	11	37	60	135
Cyclopropane	12	1	20	140
Cyclopropane	12	1	60	140
Cyclopropane	12	7	40	130
Cyclopropane	12	7	45	150
Cyclopropane	12	7	50	150
Cyclopropane	12	7	55	150
Cyclopropane	12	7	60	150
Cyclopropane	12	10	35	90
Cyclopropane	12	10	35	115
Cyclopropane	12	10	55	145
Cyclopropane	12	13	30	95
Cyclopropane	12	13	40	105
Cyclopropane	12	13	40	115
Cyclopropane	12	13	45	125
Cyclopropane	12	13	55	95
Cyclopropane	12	13	55	115
Cyclopropane	12	13	55	120
Cyclopropane	12	16	55	125
Cyclopropane	12	19	50	125
Cyclopropane	12	31	60	110
Cyclopropane	12	37	35	95
Cyclopropane	12	37	50	120
Cyclopropane	13	1	55	130
Cyclopropane	13	7	45	145
Cyclopropane	13	7	50	135
Cyclopropane	13	7	55	150
Cyclopropane	13	7	60	145
Cyclopropane	13	7	60	150
Cyclopropane	13	10	40	95
Cyclopropane	13	10	50	130
Cyclopropane	13	10	50	140
Cyclopropane	13	10	60	145
Cyclopropane	13	13	10	115
Cyclopropane	13	13	35	95
Cyclopropane	13	13	35	100
Cyclopropane	13	13	40	90
Cyclopropane	13	13	40	95
Cyclopropane	13	13	40	100
Cyclopropane	13	13	40	105
Cyclopropane	13	13	40	110
Cyclopropane	13	13	40	120
Cyclopropane	13	13	50	90
Cyclopropane	13	13	50	95
Cyclopropane	13	13	50	110
Cyclopropane	13	13	50	115
Cyclopropane	13	13	50	120
Cyclopropane	13	13	50	135
Cyclopropane	13	13	55	100
Cyclopropane	13	13	60	115
Cyclopropane	13	13	60	120
Cyclopropane	13	13	60	150
Cyclopropane	13	19	40	110
Cyclopropane	13	19	50	120
Cyclopropane	13	19	60	90
Cyclopropane	13	19	60	110
Cyclopropane	13	19	60	115
Cyclopropane	13	19	60	130
Cyclopropane	13	19	60	140
Cyclopropane	13	19	60	145
Cyclopropane	13	22	60	130
Cyclopropane	13	31	60	110
Cyclopropane	13	31	60	150
Cyclopropane	14	7	55	140
Cyclopropane	14	7	55	145
Cyclopropane	14	7	60	150
Cyclopropane	14	10	50	125
Cyclopropane	14	10	60	150
Cyclopropane	14	13	40	115
Cyclopropane	14	13	40	120
Cyclopropane	14	13	55	110
Cyclopropane	14	13	55	120
Cyclopropane	14	13	60	110
Cyclopropane	14	13	60	150
Cyclopropane	14	37	45	105
Cyclopropane	14	40	45	105
Cyclopropane	15	1	60	150
Cyclopropane	15	7	55	140
Cyclopropane	15	7	55	150
Cyclopropane	15	7	60	150
Cyclopropane	15	19	55	110
Cyclopropane	15	19	60	110
Cyclopropane	15	19	60	150
Hexane	3	4	60	130
Hexane	3	7	50	145
Hexane	3	10	15	110
Hexane	3	10	45	110
Hexane	3	13	55	115
Hexane	3	13	60	125
Hexane	3	16	5	95
Hexane	3	16	30	140
Hexane	3	19	40	125
Hexane	3	19	50	110
Hexane	3	34	50	100
Hexane	3	37	40	95
Hexane	4	13	40	95
Hexane	4	13	45	100
Hexane	4	13	50	115
Hexane	4	25	25	150
Hexane	5	1	60	150
Hexane	5	7	40	150
Hexane	5	7	45	140
Hexane	5	7	60	145
Hexane	5	7	60	150
Hexane	5	13	40	130
Hexane	5	13	60	90
Hexane	5	19	60	145
Hexane	5	34	55	95
Hexane	5	40	45	140
Hexane	6	1	40	110
Hexane	6	7	35	130
Hexane	7	1	50	105
Hexane	7	1	55	100
Hexane	7	4	40	145
Hexane	7	7	35	135
Hexane	7	7	60	130
Hexane	7	10	55	90
Hexane	7	13	55	130
Hexane	7	13	60	140
Hexane	7	28	25	90
Hexane	8	4	50	135
Hexane	8	7	40	150
Hexane	8	13	20	125
Hexane	8	19	40	130
Hexane	8	37	25	115
Hexane	9	7	30	150
Hexane	9	7	40	130
Hexane	9	10	35	150
Hexane	9	13	25	90
Hexane	9	16	40	140
Hexane	10	7	40	150
Hexane	10	40	10	140
Hexane	11	13	60	115
Hexane	12	1	20	120
Hexane	12	4	60	105
Hexane	13	7	30	145
Hexane	13	7	55	135
Hexane	15	7	10	95
Hexane	15	16	40	110
Hexane	15	22	10	90
Hexane	15	22	45	90
Isobutane	3	1	50	115
Isobutane	3	1	55	110
Isobutane	3	1	60	95
Isobutane	3	1	60	130
Isobutane	3	7	45	115
Isobutane	3	7	50	130
Isobutane	3	7	50	145
Isobutane	3	7	55	115
Isobutane	3	7	55	120
Isobutane	3	7	55	135
Isobutane	3	7	60	100
Isobutane	3	7	60	110
Isobutane	3	7	60	115
Isobutane	3	7	60	120
Isobutane	3	7	60	125
Isobutane	3	7	60	130
Isobutane	3	7	60	135
Isobutane	3	7	60	140
Isobutane	3	7	60	145
Isobutane	3	7	60	150
Isobutane	3	10	60	150
Isobutane	3	13	5	145
Isobutane	3	13	10	130
Isobutane	3	13	15	135
Isobutane	3	13	15	140
Isobutane	3	13	20	145
Isobutane	3	13	20	150
Isobutane	3	13	30	95
Isobutane	3	13	35	95
Isobutane	3	13	35	125
Isobutane	3	13	40	90
Isobutane	3	13	40	95
Isobutane	3	13	40	100
Isobutane	3	13	40	105
Isobutane	3	13	40	110
Isobutane	3	13	40	115
Isobutane	3	13	40	125
Isobutane	3	13	40	135
Isobutane	3	13	40	145
Isobutane	3	13	45	90
Isobutane	3	13	45	120
Isobutane	3	13	45	125
Isobutane	3	13	45	150
Isobutane	3	13	50	90
Isobutane	3	13	50	95
Isobutane	3	13	50	110
Isobutane	3	13	50	115
Isobutane	3	13	50	120
Isobutane	3	13	50	125
Isobutane	3	13	50	130
Isobutane	3	13	50	135
Isobutane	3	13	50	140
Isobutane	3	13	50	145
Isobutane	3	13	55	110
Isobutane	3	13	55	115
Isobutane	3	13	55	120
Isobutane	3	13	55	125
Isobutane	3	13	55	135
Isobutane	3	13	55	140
Isobutane	3	13	55	145
Isobutane	3	13	55	150
Isobutane	3	13	60	90
Isobutane	3	13	60	95
Isobutane	3	13	60	100
Isobutane	3	13	60	105
Isobutane	3	13	60	110
Isobutane	3	13	60	115
Isobutane	3	13	60	120
Isobutane	3	13	60	125
Isobutane	3	13	60	130
Isobutane	3	13	60	135
Isobutane	3	13	60	140
Isobutane	3	13	60	145
Isobutane	3	13	60	150
Isobutane	3	16	35	95
Isobutane	3	16	40	105
Isobutane	3	16	45	115
Isobutane	3	16	50	100
Isobutane	3	16	50	110
Isobutane	3	16	50	115
Isobutane	3	16	55	90
Isobutane	3	16	55	100
Isobutane	3	16	60	95
Isobutane	3	16	60	110
Isobutane	3	16	60	115
Isobutane	3	16	60	125
Isobutane	3	16	60	140
Isobutane	3	16	60	150
Isobutane	3	19	20	110
Isobutane	3	19	20	115
Isobutane	3	19	20	120
Isobutane	3	19	20	135
Isobutane	3	19	20	140
Isobutane	3	19	20	145
Isobutane	3	19	25	150
Isobutane	3	19	40	90
Isobutane	3	19	40	95
Isobutane	3	19	40	100
Isobutane	3	19	40	105
Isobutane	3	19	40	110
Isobutane	3	19	40	115
Isobutane	3	19	40	135
Isobutane	3	19	40	140
Isobutane	3	19	40	145
Isobutane	3	19	45	110
Isobutane	3	19	45	115
Isobutane	3	19	45	125
Isobutane	3	19	45	135
Isobutane	3	19	50	110
Isobutane	3	19	50	115
Isobutane	3	19	50	120
Isobutane	3	19	50	125
Isobutane	3	19	50	130
Isobutane	3	19	50	135
Isobutane	3	19	50	140
Isobutane	3	19	50	145
Isobutane	3	19	50	150
Isobutane	3	19	55	90
Isobutane	3	19	55	95
Isobutane	3	19	55	100
Isobutane	3	19	55	110
Isobutane	3	19	55	115
Isobutane	3	19	55	120
Isobutane	3	19	55	125
Isobutane	3	19	55	130
Isobutane	3	19	55	135
Isobutane	3	19	55	140
Isobutane	3	19	55	145
Isobutane	3	19	55	150
Isobutane	3	19	60	90
Isobutane	3	19	60	95
Isobutane	3	19	60	100
Isobutane	3	19	60	105
Isobutane	3	19	60	110
Isobutane	3	19	60	115
Isobutane	3	19	60	120
Isobutane	3	19	60	125
Isobutane	3	19	60	130
Isobutane	3	19	60	135
Isobutane	3	19	60	140
Isobutane	3	19	60	145
Isobutane	3	19	60	150
Isobutane	3	22	15	150
Isobutane	3	22	40	90
Isobutane	3	22	55	110
Isobutane	3	22	60	110
Isobutane	3	22	60	115
Isobutane	3	22	60	120
Isobutane	3	22	60	130
Isobutane	3	22	60	135
Isobutane	3	22	60	145
Isobutane	3	22	60	150
Isobutane	3	25	60	110
Isobutane	3	31	60	110
Isobutane	3	37	50	150
Isobutane	3	37	55	145
Isobutane	3	37	55	150
Isobutane	3	37	60	110
Isobutane	3	37	60	120
Isobutane	4	1	40	95
Isobutane	4	1	55	115
Isobutane	4	1	60	110
Isobutane	4	4	55	125
Isobutane	4	7	45	145
Isobutane	4	7	55	150
Isobutane	4	7	60	120
Isobutane	4	7	60	135
Isobutane	4	7	60	150
Isobutane	4	10	60	115
Isobutane	4	13	5	110
Isobutane	4	13	30	95
Isobutane	4	13	35	90
Isobutane	4	13	40	95
Isobutane	4	13	40	105
Isobutane	4	13	40	110
Isobutane	4	13	40	120
Isobutane	4	13	40	125
Isobutane	4	13	45	95
Isobutane	4	13	50	115
Isobutane	4	13	50	130
Isobutane	4	13	50	150
Isobutane	4	13	55	110
Isobutane	4	13	55	115
Isobutane	4	13	55	120
Isobutane	4	13	55	125
Isobutane	4	13	55	130
Isobutane	4	13	55	145
Isobutane	4	13	55	150
Isobutane	4	13	60	90
Isobutane	4	13	60	95
Isobutane	4	13	60	100
Isobutane	4	13	60	110
Isobutane	4	13	60	115
Isobutane	4	13	60	120
Isobutane	4	13	60	125
Isobutane	4	13	60	130
Isobutane	4	13	60	135
Isobutane	4	13	60	140
Isobutane	4	13	60	150
Isobutane	4	19	20	110
Isobutane	4	19	20	115
Isobutane	4	19	20	145
Isobutane	4	19	35	90
Isobutane	4	19	40	90
Isobutane	4	19	40	115
Isobutane	4	19	40	120
Isobutane	4	19	40	125
Isobutane	4	19	50	90
Isobutane	4	19	50	120
Isobutane	4	19	50	125
Isobutane	4	19	55	115
Isobutane	4	19	55	120
Isobutane	4	19	55	125
Isobutane	4	19	55	135
Isobutane	4	19	55	145
Isobutane	4	19	55	150
Isobutane	4	19	60	100
Isobutane	4	19	60	110
Isobutane	4	19	60	115
Isobutane	4	19	60	120
Isobutane	4	19	60	125
Isobutane	4	19	60	130
Isobutane	4	19	60	135
Isobutane	4	19	60	140
Isobutane	4	19	60	145
Isobutane	4	19	60	150
Isobutane	4	22	60	150
Isobutane	4	37	30	95
Isobutane	4	37	35	135
Isobutane	4	37	50	125
Isobutane	5	1	35	100
Isobutane	5	1	40	100
Isobutane	5	1	40	150
Isobutane	5	7	40	135
Isobutane	5	7	55	120
Isobutane	5	7	55	140
Isobutane	5	7	60	110
Isobutane	5	7	60	120
Isobutane	5	7	60	145
Isobutane	5	10	55	150
Isobutane	5	13	25	115
Isobutane	5	13	30	90
Isobutane	5	13	30	100
Isobutane	5	13	30	115
Isobutane	5	13	35	125
Isobutane	5	13	40	90
Isobutane	5	13	40	95
Isobutane	5	13	40	100
Isobutane	5	13	40	105
Isobutane	5	13	40	110
Isobutane	5	13	40	120
Isobutane	5	13	40	125
Isobutane	5	13	40	130
Isobutane	5	13	40	135
Isobutane	5	13	40	140
Isobutane	5	13	40	145
Isobutane	5	13	50	90
Isobutane	5	13	50	115
Isobutane	5	13	50	120
Isobutane	5	13	50	125
Isobutane	5	13	50	130
Isobutane	5	13	50	140
Isobutane	5	13	55	120
Isobutane	5	13	55	140
Isobutane	5	13	60	110
Isobutane	5	13	60	115
Isobutane	5	13	60	120
Isobutane	5	13	60	125
Isobutane	5	13	60	130
Isobutane	5	13	60	140
Isobutane	5	13	60	145
[truncated: 12,091 more rows]
